# Supplementary material for: The IMPACT Survey: the humanistic impact of osteogenesis imperfecta in adults
Source: BMC Public Health. 2024 Nov 28;24:3318. doi: 10.1186/s12889-024-20555-0 (PMC11605868; doi:10.1186/s12889-024-20555-0)
Supplement: Supplementary file 2 — Supplementary Material 2 [file 12889_2024_20555_MOESM2_ESM.xlsx]

## Sheet: Supplementary Material 2
	Supplementary Material 2A. Dependent and independent variables used in the multinomial logistic regression
	Variable type	Overarching domain			Levels
	Dependent variables	Quality of life domains (ability to self-care, ability to live independently, sexual health, work hours, job type, career choices, type of leisure activities, social life, relationships with family and friends, romantic relationships, mental health, happiness)			• Not impacted (regression base outcome) • Very mildly impacted • Mildly impacted • Moderately impacted • Severely impacted
		Worries and concerns (getting older, ability to care for oneself, living independently, losing independence, losing mobility, ability to have a family, OI complications, future fractures, pregnancy, menopause, losing a job, future financial situation, financial means to pay for treatment and care, relationship with family and friends, romantic relationships, access to doctors, access to medicines…			• Do not worry (regression base outcome) • Worry a little • Worry a lot
	Independent variables	Self-reported OI severity			• Mild OI (reference category) • Moderate OI • Severe OI
		Sex			• Male (reference category) • Female
		Age (years)			• 18–30 (reference category) • 31–40 • 41–50 • 51–60 • Over 60
		Mobility status (those who can walk in-and-outdoors, those who use mobility aids in-and-outdoors, those who use wheelchairs in-and-outdoors)			• Not in mobility status category (reference category), e.g. do not use wheelchairs • In mobility status category, e.g. do use wheelchairs
		Fracture frequency over the past 12 months			• 0 fractures (reference category) • 1 fracture • 2 fractures • 3 or more fractures
		Employment status			• Employed (reference category) • Unemployed
		Household living arrangement (living alone, living with partner only, living with partner and children, living with parents or other)			• Not in household living arrangement category (reference category), e.g. do not live with parents • In household living arrangement category, e.g. do live with parents
		Clinical signs, symptoms, and events experienced in the past 12 months (pain, fatigue, scoliosis or other bone problems, soft tissue problems, hypermobility, joint problems, hearing problems, vision problems, dental problems, breathing problems, stomach problems, kidney problems, high blood pressure, sexual problems, sleep disturbances, mental health problems, basilar invagination, gynaecological…			• Did not experience the symptom (reference category) • Experienced the symptom
	Table listing the dependent and independent variables used in the multinomial logistic regression. The dependent variables investigated were 12 quality of life areas and 19 types of worries or concerns. For each dependent variable, the regression base outcome is listed. Independent variables include patient demographics and clinical characteristics. For each independent variable, the reference ca…
	Supplementary Material 2B. Independent variables excluded from regression
	Regression category	Dependent variable	Independent variable excluded	Reason for exclusion
	Quality of life	All	Gynaecological/menstruation problems	Independent variable only includes a sub-population (female respondents, n=1,008)
		Mental health	Mental health problems	Overlap of populations in the model
		Happiness	Mental health problems	Overlap of populations in the model
		Sexual health	Sexual health problems	Overlap of populations in the model
	Worries and concerns	Future of care recipents with OI	N/A (Dependent variable is excluded)	Dependent variable only includes a small population (caregivers with OI, n=150)
		All	Gynaecological/menstruation problems	Independent variable only includes a sub-population (female respondents)
		Living independently	Household living arrangement	Overlap of populations in the model
		Ability to have a family	Household living arrangement	Overlap of populations in the model
		Worry about losing ones job	Employment status	Overlap of populations in the model
		OI complications	Fertility problems	0 respondents in base outcome category ("Don't worry")
		Worry about future fractures	Fertility problems	0 respondents in base outcome category ("Don't worry")
		Access to doctors	Fertility problems	0 respondents in base outcome category ("Don't worry")
		Worry about pregnancy	Sex	0 respondents in reference category ("Male")
			Age	Low numbers of respondents aged 51-60 and over 60 reported worrying a little (n=1, n=1) or worrying a lot (n=6, n=0)
			Fertility problems	Overlap of populations in the model
		Worry about menopause	Sex	0 respondents in base outcome category ("Male")
			Age	A large proportion of respondents aged over 60 answered "Not applicable" (n=85) and were removed from the model, causing an error in calculating relative risk ratios
			Fertility problems	Overlap of populations in the model
	Table listing the independent variables excluded from each model. The table includes the reason for exclusion. A model was not run for the worry and concern type: "future of care recipients with OI" due to small number of respondents (n=150 caregivers). Abbreviations: OI, osteogenesis imperfecta
