# Supplementary material for: The IMPACT Survey: the humanistic impact of osteogenesis imperfecta in adults
Source: BMC Public Health. 2024 Nov 28;24:3318. doi: 10.1186/s12889-024-20555-0 (PMC11605868; doi:10.1186/s12889-024-20555-0)
Supplement: Supplementary file 3 — Supplementary Material 3 [file 12889_2024_20555_MOESM3_ESM.xlsx]

## Sheet: Supplementary Material 3
	Supplementary Material 3. Demographics stratified by sex, self-reported OI severity and clinical OI type
		Overall population	Sex		Self-reported OI severity			Clinical OI type
		Adults with OI (n=1,440) a	Female participants (n=1,008)	Male participants (n=423)	Mild OI (n=507)	Moderate OI (n=671)	Severe OI (n=205)	Type I (n=543)	Type III (n=225)	Type IV (n=158)
	Age, years, n(%) b
	Mean age (range)	43.3 (18–85)	43.6 (18–85)	43.0 (18–83)	43.1 (18–83)	43.7 (18–85)	42.3 (18–76)	44.2 (18─85)	37.8 (18─77)	44.7 (19─76)
	Sex, n (%) c,d
	Female	1008 (70.0)	-	-	366 (72.2)	461 (68.7)	140 (68.3)	399 (73.5)	146 (64.9)	114 (72.2)
	Male	423 (29.4)	-	-	137 (27.0)	205 (30.6)	65 (31.7)	142 (26.2)	76 (33.8)	43 (27.2)
	OI severity, n (%) e
	Mild	507 (35.2)	366 (36.3)	137 (32.4)	-	-	-	322 (59.3)	6 (2.7)	29 (18.4)
	Moderate	671 (47.6)	461 (45.7)	205 (48.5)	-	-	-	202 (37.2)	113 (50.2)	100 (63.3)
	Severe	205 (14.2)	140 (13.9)	65 (15.4)	-	-	-	14 (2.6)	99 (44.0)	24 (15.2)
	I don’t know or prefer not to say	57 (4.0)	41 (4.1)	16 (3.8)	-	-	-	5 (0.9)	7 (3.1)	5 (3.2)
	OI type, n (%) f
	Type I	543 (37.7)	399 (39.6)	142 (33.6)	322 (63.5)	202 (30.1)	14 (6.8)	-	-	-
	Type III	225 (15.6)	146 (14.5)	76 (18.0)	6 (1.2)	113 (16.8)	99 (48.3)	-	-	-
	Type IV	158 (11.0)	114 (11.3)	43 (10.2)	29 (5.7)	100 (14.9)	24 (11.7)	-	-	-
	Other	226 (15.7)	159 (15.8)	65 (15.4)	60 (11.8)	125 (18.6)	28 (13.7)	-	-	-
	I don’t know or prefer not to say	288 (20.0)	190 (18.8)	97 (22.9)	90 (17.8)	131 (19.5)	40 (19.5)	-	-	-
	Mobility status, n (%) g
	Walking	953 (66.2)	669 (66.4)	275 (65.0)	481 (94.9)	408 (60.8)	40 (19.5)	489 (90.1)	48 (21.3)	98 (62.0)
	Assisted walking h	389 (27.0)	284 (28.2)	101 (23.9)	73 (14.4)	250 (37.3)	44 (21.5)	119 (21.9)	56 (24.9)	57 (36.1)
	Wheelchair i	556 (38.6)	392 (38.9)	161 (38.1)	30 (5.9)	324 (48.3)	171 (83.4)	61 (11.2)	198 (88.0)	81 (51.3)
	Employment status, n (%) j,k
	Employed l	837 (58.1)	568 (56.3)	267 (63.1)	350 (69.0)	367 (54.7)	101 (49.3)	349 (64.3)	124 (55.1)	82 (51.9)
	Unemployed m	603 (41.9)	440 (43.7)	156 (36.9)	157 (31.0)	304 (45.3)	104 (50.7)	194 (35.7)	101 (44.9)	76 (48.1)
	Household living arrangement, n(%) n
	Living alone	315 (21.9)	217 (21.5)	97 (22.9)	72 (14.2)	161 (24.0)	66 (32.2)	82 (15.1)	70 (31.1)	48 (30.4)
	Living with partner only	421 (29.2)	296 (29.4)	124 (29.3)	164 (32.3)	197 (29.4)	44 (21.5)	169 (31.1)	44 (19.6)	44 (27.8)
	Living with partner and children	345 (24.0)	245 (24.3)	99 (23.4)	174 (34.3)	151 (22.5)	15 (7.3)	200 (36.8)	19 (8.4)	32 (20.3)
	Living with parents	271 (18.8)	178 (17.7)	90 (21.3)	65 (12.8)	125 (18.6)	65 (31.7)	62 (11.4)	79 (35.1)	29 (18.4)
	Other o	115 (8.0)	91 (9.0)	21 (5.0)	34 (6.7)	54 (8.0)	20 (9.8)	37 (6.8)	22 (9.8)	9 (5.7)
	Table showing demographics of adults with OI stratified by sex, self-reported OI severity and clinical OI type. Abbreviations: OI, osteogenesis imperfecta Footnotes: a Westerheim et al. 2024 reported on age, sex, OI severity, OI type and association of OI severity and OI type of adults with OI; b Question 1 “What is your age?”; c Question 8 “What is your sex?”; d In answer to the question "What i…
