# Supplementary material for: The IMPACT Survey: the humanistic impact of osteogenesis imperfecta in adults
Source: BMC Public Health. 2024 Nov 28;24:3318. doi: 10.1186/s12889-024-20555-0 (PMC11605868; doi:10.1186/s12889-024-20555-0)
Supplement: Supplementary file 4 — Supplementary Material 4 [file 12889_2024_20555_MOESM4_ESM.xlsx]

## Sheet: Supplementary Material 4
	Supplementary Material 4A. Heatmap of severe impact of OI on quality of life of adults with OI (n=1,440) a															Supplementary Material 4B. Heatmap of moderate impact of OI on quality of life of adults with OI (n=1,440). Proportions in parentheses are calculated from the total n in each category. Proportion of the overall category is set to be the midpoint of the colour scale (white), with greater proportions shown in red and smaller proportions shown in blue a															Supplementary Material 4C. Heatmap of mild impact of OI on quality of life of adults with OI (n=1,440). Proportions in parentheses are calculated from the total n in each category. Proportion of the overall category is set to be the midpoint of the colour scale (white), with greater proportions shown in red and smaller proportions shown in blue a															Supplementary Material 4D. Heatmap of very mild impact of OI on quality of life of adults with OI (n=1,440). Proportions in parentheses are calculated from the total n in each category. Proportion of the overall category is set to be the midpoint of the colour scale (white), with greater proportions shown in red and smaller proportions shown in blue a
			Ability to self-care	Ability to live independently	Sexual health	Work hours	Job type	Career choices	Type of leisure activities	Social life	Relationships with family and friends	Romantic relationships	Mental health	Happiness				Ability to self-care	Ability to live independently	Sexual health	Work hours	Job type	Career choices	Type of leisure activities	Social life	Relationships with family and friends	Romantic relationships	Mental health	Happiness				Ability to self-care	Ability to live independently	Sexual health	Work hours	Job type	Career choices	Type of leisure activities	Social life	Relationships with family and friends	Romantic relationships	Mental health	Happiness				Ability to self-care	Ability to live independently
	Subgroup, n (%)	Total n														Subgroup, n (%)	Total n														Subgroup, n (%)	Total n														Subgroup, n (%)	Total n
	Overall population	1440	106 (7.4)	156 (10.8)	157 (10.9)	253 (17.6)	295 (20.5)	329 (22.8)	214 (14.9)	154 (10.7)	73 (5.1)	200 (13.9)	153 (10.6)	144 (10.0)		Overall population	1440	237 (16.5)	246 (17.1)	225 (15.6)	307 (21.3)	392 (27.2)	335 (23.3)	473 (32.8)	348 (24.2)	194 (13.5)	246 (17.1)	293 (20.3)	294 (20.4)		Overall population	1440	258 (17.9)	218 (15.1)	183 (12.7)	216 (15.0)	235 (16.3)	199 (13.8)	346 (24.0)	290 (20.1)	226 (15.7)	194 (13.5)	287 (19.9)	307 (21.3)		Overall population	1440	237 (16.5)	216 (15.0)
	OI severity, n(%) b															OI severity, n(%) b															OI severity, n(%) b															OI severity, n(%) b
	Mild OI	507	6 (1.2)	6 (1.2)	16 (3.2)	39 (7.7)	41 (8.1)	47 (9.3)	43 (8.5)	12 (2.4)	9 (1.8)	19 (3.7)	27 (5.3)	22 (4.3)		Mild OI	507	34 (6.7)	38 (7.5)	44 (8.7)	68 (13.4)	105 (20.7)	90 (17.8)	136 (26.8)	80 (15.8)	29 (5.7)	46 (9.1)	83 (16.4)	76 (15.0)		Mild OI	507	60 (11.8)	49 (9.7)	44 (8.7)	90 (17.8)	100 (19.7)	80 (15.8)	140 (27.6)	95 (18.7)	63 (12.4)	56 (11.0)	95 (18.7)	108 (21.3)		Mild OI	507	81 (16.0)	78 (15.4)
	Moderate OI	671	47 (7.0)	69 (10.3)	71 (10.6)	132 (19.7)	161 (24.0)	186 (27.7)	109 (16.2)	77 (11.5)	44 (6.6)	92 (13.7)	81 (12.1)	77 (11.5)		Moderate OI	671	120 (17.9)	139 (20.7)	131 (19.5)	185 (27.6)	215 (32.0)	184 (27.4)	257 (38.3)	191 (28.5)	109 (16.2)	150 (22.4)	164 (24.4)	170 (25.3)		Moderate OI	671	154 (23.0)	127 (18.9)	108 (16.1)	95 (14.2)	108 (16.1)	90 (13.4)	154 (23.0)	148 (22.1)	122 (18.2)	112 (16.7)	142 (21.2)	150 (22.4)		Moderate OI	671	128 (19.1)	118 (17.6)
	Severe OI	205	47 (22.9)	66 (32.2)	60 (29.3)	67 (32.7)	78 (38.0)	84 (41.0)	52 (25.4)	49 (23.9)	16 (7.8)	75 (36.6)	31 (15.1)	31 (15.1)		Severe OI	205	65 (31.7)	53 (25.9)	37 (18.0)	46 (22.4)	53 (25.9)	49 (23.9)	67 (32.7)	64 (31.2)	41 (20.0)	37 (18.0)	38 (18.5)	41 (20.0)		Severe OI	205	37 (18.0)	36 (17.6)	26 (12.7)	22 (10.7)	23 (11.2)	24 (11.7)	42 (20.5)	37 (18.0)	34 (16.6)	20 (9.8)	45 (22.0)	46 (22.4)		Severe OI	205	22 (10.7)	16 (7.8)
	Sex, n(%) c															Sex, n(%) c															Sex, n(%) c															Sex, n(%) c
	Female	1008	67 (6.6)	104 (10.3)	109 (10.8)	179 (17.8)	208 (20.6)	231 (22.9)	145 (14.4)	112 (11.1)	50 (5.0)	125 (12.4)	110 (10.9)	99 (9.8)		Female	1008	184 (18.3)	187 (18.6)	170 (16.9)	229 (22.7)	283 (28.1)	243 (24.1)	339 (33.6)	259 (25.7)	146 (14.5)	178 (17.7)	222 (22.0)	212 (21.0)		Female	1008	185 (18.4)	162 (16.1)	117 (11.6)	161 (16.0)	166 (16.5)	131 (13.0)	246 (24.4)	205 (20.3)	158 (15.7)	140 (13.9)	201 (19.9)	218 (21.6)		Female	1008	181 (18.0)	159 (15.8)
	Male	423	39 (9.2)	52 (12.3)	48 (11.3)	71 (16.8)	84 (19.9)	96 (22.7)	68 (16.1)	42 (9.9)	23 (5.4)	75 (17.7)	41 (9.7)	44 (10.4)		Male	423	52 (12.3)	59 (13.9)	54 (12.8)	76 (18.0)	107 (25.3)	88 (20.8)	130 (30.7)	84 (19.9)	47 (11.1)	67 (15.8)	66 (15.6)	79 (18.7)		Male	423	70 (16.5)	52 (12.3)	64 (15.1)	54 (12.8)	67 (15.8)	65 (15.4)	96 (22.7)	83 (19.6)	65 (15.4)	51 (12.1)	86 (20.3)	86 (20.3)		Male	423	55 (13.0)	55 (13.0)
	Age, years, n(%) d															Age, years, n(%) d															Age, years, n(%) d															Age, years, n(%) d
	18–30	290	19 (6.6)	37 (12.8)	24 (8.3)	33 (11.4)	56 (19.3)	53 (18.3)	36 (12.4)	26 (9.0)	13 (4.5)	39 (13.4)	43 (14.8)	31 (10.7)		18–30	290	35 (12.1)	39 (13.4)	34 (11.7)	62 (21.4)	84 (29.0)	86 (29.7)	81 (27.9)	64 (22.1)	25 (8.6)	47 (16.2)	61 (21.0)	54 (18.6)		18–30	290	57 (19.7)	52 (17.9)	34 (11.7)	48 (16.6)	56 (19.3)	49 (16.9)	73 (25.2)	52 (17.9)	42 (14.5)	41 (14.1)	58 (20.0)	62 (21.4)		18–30	290	46 (15.9)	43 (14.8)
	31–40	390	31 (7.9)	42 (10.8)	44 (11.3)	66 (16.9)	83 (21.3)	100 (25.6)	59 (15.1)	47 (12.1)	20 (5.1)	65 (16.7)	47 (12.1)	44 (11.3)		31–40	390	66 (16.9)	70 (17.9)	63 (16.2)	83 (21.3)	104 (26.7)	89 (22.8)	129 (33.1)	81 (20.8)	44 (11.3)	53 (13.6)	90 (23.1)	81 (20.8)		31–40	390	62 (15.9)	59 (15.1)	44 (11.3)	57 (14.6)	64 (16.4)	60 (15.4)	97 (24.9)	86 (22.1)	61 (15.6)	57 (14.6)	82 (21.0)	75 (19.2)		31–40	390	64 (16.4)	63 (16.2)
	41–50	298	22 (7.4)	33 (11.1)	36 (12.1)	58 (19.5)	54 (18.1)	70 (23.5)	39 (13.1)	32 (10.7)	15 (5.0)	43 (14.4)	34 (11.4)	27 (9.1)		41–50	298	41 (13.8)	52 (17.4)	52 (17.4)	68 (22.8)	91 (30.5)	78 (26.2)	93 (31.2)	75 (25.2)	46 (15.4)	53 (17.8)	54 (18.1)	61 (20.5)		41–50	298	65 (21.8)	41 (13.8)	35 (11.7)	45 (15.1)	47 (15.8)	34 (11.4)	74 (24.8)	49 (16.4)	51 (17.1)	37 (12.4)	62 (20.8)	79 (26.5)		41–50	298	49 (16.4)	34 (11.4)
	51–60	261	14 (5.4)	24 (9.2)	29 (11.1)	55 (21.1)	61 (23.4)	67 (25.7)	45 (17.2)	24 (9.2)	14 (5.4)	28 (10.7)	19 (7.3)	28 (10.7)		51–60	261	48 (18.4)	39 (14.9)	50 (19.2)	52 (19.9)	64 (24.5)	51 (19.5)	91 (34.9)	67 (25.7)	37 (14.2)	57 (21.8)	54 (20.7)	52 (19.9)		51–60	261	37 (14.2)	33 (12.6)	45 (17.2)	38 (14.6)	41 (15.7)	35 (13.4)	63 (24.1)	57 (21.8)	48 (18.4)	40 (15.3)	53 (20.3)	62 (23.8)		51–60	261	46 (17.6)	49 (18.8)
	Over 60	201	20 (10.0)	20 (10.0)	24 (11.9)	41 (20.4)	41 (20.4)	39 (19.4)	35 (17.4)	25 (12.4)	11 (5.5)	25 (12.4)	10 (5.0)	14 (7.0)		Over 60	201	47 (23.4)	46 (22.9)	26 (12.9)	42 (20.9)	49 (24.4)	31 (15.4)	79 (39.3)	61 (30.3)	42 (20.9)	36 (17.9)	34 (16.9)	46 (22.9)		Over 60	201	37 (18.4)	33 (16.4)	25 (12.4)	28 (13.9)	27 (13.4)	21 (10.4)	39 (19.4)	46 (22.9)	24 (11.9)	19 (9.5)	32 (15.9)	29 (14.4)		Over 60	201	32 (15.9)	27 (13.4)
	Mobility status, n(%) e															Mobility status, n(%) e															Mobility status, n(%) e															Mobility status, n(%) e
	Walking	953	26 (2.7)	36 (3.8)	59 (6.2)	138 (14.5)	157 (16.5)	183 (19.2)	129 (13.5)	70 (7.3)	40 (4.2)	82 (8.6)	96 (10.1)	89 (9.3)		Walking	953	113 (11.9)	127 (13.3)	134 (14.1)	205 (21.5)	261 (27.4)	217 (22.8)	314 (32.9)	204 (21.4)	107 (11.2)	146 (15.3)	206 (21.6)	195 (20.5)		Walking	953	159 (16.7)	141 (14.8)	113 (11.9)	148 (15.5)	172 (18.0)	136 (14.3)	238 (25.0)	196 (20.6)	142 (14.9)	118 (12.4)	193 (20.3)	201 (21.1)		Walking	953	167 (17.5)	146 (15.3)
	Assisted walking f	389	21 (5.4)	41 (10.5)	49 (12.6)	94 (24.2)	104 (26.7)	117 (30.1)	75 (19.3)	56 (14.4)	26 (6.7)	55 (14.1)	56 (14.4)	53 (13.6)		Assisted walking f	389	94 (24.2)	98 (25.2)	81 (20.8)	103 (26.5)	116 (29.8)	102 (26.2)	150 (38.6)	131 (33.7)	80 (20.6)	96 (24.7)	94 (24.2)	101 (26.0)		Assisted walking f	389	91 (23.4)	85 (21.9)	68 (17.5)	47 (12.1)	58 (14.9)	47 (12.1)	77 (19.8)	75 (19.3)	76 (19.5)	57 (14.7)	68 (17.5)	74 (19.0)		Assisted walking f	389	74 (19.0)	68 (17.5)
	Wheelchair users g	556	84 (15.1)	119 (21.4)	101 (18.2)	130 (23.4)	159 (28.6)	166 (29.9)	96 (17.3)	92 (16.5)	35 (6.3)	130 (23.4)	66 (11.9)	61 (11.0)		Wheelchair users g	556	138 (24.8)	136 (24.5)	109 (19.6)	126 (22.7)	159 (28.6)	139 (25.0)	186 (33.5)	148 (26.6)	91 (16.4)	118 (21.2)	105 (18.9)	113 (20.3)		Wheelchair users g	556	116 (20.9)	100 (18.0)	87 (15.6)	73 (13.1)	73 (13.1)	72 (12.9)	128 (23.0)	117 (21.0)	104 (18.7)	87 (15.6)	120 (21.6)	135 (24.3)		Wheelchair users g	556	84 (15.1)	78 (14.0)
	Employment status, n(%) h															Employment status, n(%) h															Employment status, n(%) h															Employment status, n(%) h
	Employed i	837	46 (5.5)	63 (7.5)	72 (8.6)	97 (11.6)	123 (14.7)	146 (17.4)	110 (13.1)	66 (7.9)	33 (3.9)	95 (11.4)	72 (8.6)	67 (8.0)		Employed i	837	98 (11.7)	111 (13.3)	121 (14.5)	159 (19.0)	218 (26.0)	191 (22.8)	261 (31.2)	161 (19.2)	79 (9.4)	123 (14.7)	153 (18.3)	153 (18.3)		Employed i	837	140 (16.7)	119 (14.2)	105 (12.5)	148 (17.7)	150 (17.9)	139 (16.6)	217 (25.9)	167 (20.0)	117 (14.0)	112 (13.4)	180 (21.5)	187 (22.3)		Employed i	837	135 (16.1)	133 (15.9)
	Unemployed j	603	60 (10.0)	93 (15.4)	85 (14.1)	156 (25.9)	172 (28.5)	183 (30.3)	104 (17.2)	88 (14.6)	40 (6.6)	105 (17.4)	81 (13.4)	77 (12.8)		Unemployed j	603	139 (23.1)	135 (22.4)	104 (17.2)	148 (24.5)	174 (28.9)	144 (23.9)	212 (35.2)	187 (31.0)	115 (19.1)	123 (20.4)	140 (23.2)	141 (23.4)		Unemployed j	603	118 (19.6)	99 (16.4)	78 (12.9)	68 (11.3)	85 (14.1)	60 (10.0)	129 (21.4)	123 (20.4)	109 (18.1)	82 (13.6)	107 (17.7)	120 (19.9)		Unemployed j	603	102 (16.9)	83 (13.8)
	Household living arrangment, n(%) k															Household living arrangement, n(%) k															Household living arrangement, n(%) k															Household living arrangement, n(%) k
	Living alone	315	34 (10.8)	27 (8.6)	62 (19.7)	71 (22.5)	69 (21.9)	76 (24.1)	48 (15.2)	45 (14.3)	27 (8.6)	79 (25.1)	36 (11.4)	42 (13.3)		Living alone	315	60 (19.0)	61 (19.4)	56 (17.8)	62 (19.7)	89 (28.3)	67 (21.3)	106 (33.7)	76 (24.1)	36 (11.4)	78 (24.8)	64 (20.3)	68 (21.6)		Living alone	315	68 (21.6)	60 (19.0)	35 (11.1)	41 (13.0)	49 (15.6)	44 (14.0)	79 (25.1)	77 (24.4)	58 (18.4)	40 (12.7)	64 (20.3)	64 (20.3)		Living alone	315	35 (11.1)	54 (17.1)
	Living with partner only	421	20 (4.8)	34 (8.1)	27 (6.4)	65 (15.4)	86 (20.4)	97 (23.0)	72 (17.1)	33 (7.8)	14 (3.3)	22 (5.2)	32 (7.6)	29 (6.9)		Living with partner only	421	74 (17.6)	72 (17.1)	65 (15.4)	100 (23.8)	113 (26.8)	99 (23.5)	141 (33.5)	98 (23.3)	57 (13.5)	56 (13.3)	81 (19.2)	79 (18.8)		Living with partner only	421	76 (18.1)	68 (16.2)	66 (15.7)	61 (14.5)	60 (14.3)	45 (10.7)	94 (22.3)	89 (21.1)	60 (14.3)	54 (12.8)	81 (19.2)	85 (20.2)		Living with partner only	421	66 (15.7)	61 (14.5)
	Living with partner and children	345	7 (2.0)	12 (3.5)	13 (3.8)	45 (13.0)	49 (14.2)	72 (20.9)	37 (10.7)	19 (5.5)	10 (2.9)	16 (4.6)	32 (9.3)	24 (7.0)		Living with partner and children	345	37 (10.7)	44 (12.8)	50 (14.5)	67 (19.4)	100 (29.0)	72 (20.9)	117 (33.9)	82 (23.8)	37 (10.7)	43 (12.5)	67 (19.4)	65 (18.8)		Living with partner and children	345	56 (16.2)	46 (13.3)	43 (12.5)	64 (18.6)	63 (18.3)	59 (17.1)	95 (27.5)	67 (19.4)	60 (17.4)	58 (16.8)	71 (20.6)	77 (22.3)		Living with partner and children	345	72 (20.9)	45 (13.0)
	Living with parents	271	36 (13.3)	70 (25.8)	43 (15.9)	55 (20.3)	64 (23.6)	63 (23.2)	40 (14.8)	42 (15.5)	15 (5.5)	65 (24.0)	40 (14.8)	39 (14.4)		Living with parents	271	45 (16.6)	50 (18.5)	36 (13.3)	59 (21.8)	71 (26.2)	77 (28.4)	79 (29.2)	66 (24.4)	47 (17.3)	54 (19.9)	63 (23.2)	59 (21.8)		Living with parents	271	44 (16.2)	36 (13.3)	34 (12.5)	35 (12.9)	50 (18.5)	39 (14.4)	58 (21.4)	51 (18.8)	35 (12.9)	32 (11.8)	50 (18.5)	59 (21.8)		Living with parents	271	52 (19.2)	41 (15.1)
	Other l	115	14 (12.2)	18 (15.7)	15 (13.0)	21 (18.3)	28 (24.3)	23 (20.0)	19 (16.5)	20 (17.4)	11 (9.6)	25 (21.7)	19 (16.5)	17 (14.8)		Other l	115	23 (20.0)	23 (20.0)	19 (16.5)	26 (22.6)	34 (29.6)	30 (26.1)	38 (33.0)	28 (24.3)	19 (16.5)	17 (14.8)	20 (17.4)	24 (20.9)		Other l	115	15 (13.0)	14 (12.2)	7 (6.1)	20 (17.4)	13 (11.3)	15 (13.0)	28 (24.3)	14 (12.2)	15 (13.0)	12 (10.4)	24 (20.9)	24 (20.9)		Other l	115	18 (15.7)	15 (13.0)
	Signs, symptoms, and events, n(%) m															Signs, symptoms, and events, n(%) m															Signs, symptoms, and events, n(%) m															Signs, symptoms, and events, n(%) m
	Pain	1178	96 (8.1)	139 (11.8)	139 (11.8)	240 (20.4)	279 (23.7)	301 (25.6)	193 (16.4)	135 (11.5)	65 (5.5)	169 (14.3)	140 (11.9)	130 (11.0)		Pain	1178	216 (18.3)	223 (18.9)	200 (17.0)	279 (23.7)	346 (29.4)	294 (25.0)	420 (35.7)	318 (27.0)	176 (14.9)	208 (17.7)	272 (23.1)	269 (22.8)		Pain	1178	229 (19.4)	195 (16.6)	163 (13.8)	191 (16.2)	192 (16.3)	156 (13.2)	291 (24.7)	258 (21.9)	207 (17.6)	174 (14.8)	239 (20.3)	262 (22.2)		Pain	1178	207 (17.6)	174 (14.8)
	Fractures	394	37 (9.4)	56 (14.2)	64 (16.2)	101 (25.6)	112 (28.4)	114 (28.9)	89 (22.6)	52 (13.2)	20 (5.1)	64 (16.2)	64 (16.2)	53 (13.5)		Fractures	394	89 (22.6)	84 (21.3)	67 (17.0)	102 (25.9)	106 (26.9)	103 (26.1)	139 (35.3)	126 (32.0)	71 (18.0)	82 (20.8)	103 (26.1)	97 (24.6)		Fractures	394	90 (22.8)	72 (18.3)	53 (13.5)	60 (15.2)	68 (17.3)	50 (12.7)	87 (22.1)	86 (21.8)	82 (20.8)	63 (16.0)	75 (19.0)	92 (23.4)		Fractures	394	57 (14.5)	54 (13.7)
	Arm fractures	97	14 (14.4)	19 (19.6)	19 (19.6)	22 (22.7)	26 (26.8)	25 (25.8)	22 (22.7)	13 (13.4)	7 (7.2)	19 (19.6)	14 (14.4)	11 (11.3)		Arm fractures	97	25 (25.8)	21 (21.6)	16 (16.5)	26 (26.8)	29 (29.9)	26 (26.8)	35 (36.1)	27 (27.8)	17 (17.5)	20 (20.6)	22 (22.7)	21 (21.6)		Arm fractures	97	18 (18.6)	20 (20.6)	12 (12.4)	17 (17.5)	16 (16.5)	16 (16.5)	18 (18.6)	27 (27.8)	21 (21.6)	15 (15.5)	20 (20.6)	21 (21.6)		Arm fractures	97	15 (15.5)	15 (15.5)
	Leg fractures	151	17 (11.3)	28 (18.5)	30 (19.9)	49 (32.5)	51 (33.8)	48 (31.8)	36 (23.8)	24 (15.9)	8 (5.3)	29 (19.2)	26 (17.2)	25 (16.6)		Leg fractures	151	35 (23.2)	32 (21.2)	30 (19.9)	43 (28.5)	45 (29.8)	52 (34.4)	56 (37.1)	55 (36.4)	32 (21.2)	38 (25.2)	41 (27.2)	34 (22.5)		Leg fractures	151	41 (27.2)	33 (21.9)	23 (15.2)	20 (13.2)	23 (15.2)	15 (9.9)	28 (18.5)	34 (22.5)	38 (25.2)	24 (15.9)	29 (19.2)	39 (25.8)		Leg fractures	151	17 (11.3)	24 (15.9)
	Vertebral fractures	103	16 (15.5)	23 (22.3)	31 (30.1)	42 (40.8)	45 (43.7)	44 (42.7)	31 (30.1)	22 (21.4)	10 (9.7)	25 (24.3)	28 (27.2)	27 (26.2)		Vertebral fractures	103	36 (35.0)	27 (26.2)	21 (20.4)	37 (35.9)	30 (29.1)	22 (21.4)	41 (39.8)	42 (40.8)	26 (25.2)	27 (26.2)	32 (31.1)	32 (31.1)		Vertebral fractures	103	28 (27.2)	20 (19.4)	13 (12.6)	9 (8.7)	12 (11.7)	11 (10.7)	18 (17.5)	15 (14.6)	27 (26.2)	17 (16.5)	19 (18.4)	20 (19.4)		Vertebral fractures	103	7 (6.8)	12 (11.7)
	Rib fractures	141	22 (15.6)	32 (22.7)	35 (24.8)	49 (34.8)	53 (37.6)	56 (39.7)	33 (23.4)	28 (19.9)	8 (5.7)	31 (22.0)	19 (13.5)	17 (12.1)		Rib fractures	141	40 (28.4)	36 (25.5)	26 (18.4)	41 (29.1)	40 (28.4)	31 (22.0)	58 (41.1)	49 (34.8)	31 (22.0)	31 (22.0)	43 (30.5)	35 (24.8)		Rib fractures	141	31 (22.0)	18 (12.8)	13 (9.2)	18 (12.8)	20 (14.2)	21 (14.9)	23 (16.3)	24 (17.0)	31 (22.0)	19 (13.5)	22 (15.6)	34 (24.1)		Rib fractures	141	15 (10.6)	17 (12.1)
	Other fractures	199	18 (9.0)	28 (14.1)	35 (17.6)	55 (27.6)	58 (29.1)	61 (30.7)	51 (25.6)	29 (14.6)	11 (5.5)	34 (17.1)	37 (18.6)	30 (15.1)		Other fractures	199	42 (21.1)	35 (17.6)	28 (14.1)	53 (26.6)	56 (28.1)	56 (28.1)	74 (37.2)	62 (31.2)	32 (16.1)	35 (17.6)	58 (29.1)	54 (27.1)		Other fractures	199	47 (23.6)	42 (21.1)	33 (16.6)	30 (15.1)	37 (18.6)	27 (13.6)	42 (21.1)	46 (23.1)	45 (22.6)	35 (17.6)	42 (21.1)	43 (21.6)		Other fractures	199	28 (14.1)	26 (13.1)
	Fatigue	964	77 (8.0)	111 (11.5)	127 (13.2)	213 (22.1)	243 (25.2)	263 (27.3)	175 (18.2)	121 (12.6)	58 (6.0)	155 (16.1)	127 (13.2)	116 (12.0)		Fatigue	964	185 (19.2)	191 (19.8)	176 (18.3)	238 (24.7)	286 (29.7)	245 (25.4)	345 (35.8)	271 (28.1)	164 (17.0)	184 (19.1)	242 (25.1)	240 (24.9)		Fatigue	964	205 (21.3)	162 (16.8)	141 (14.6)	149 (15.5)	162 (16.8)	131 (13.6)	249 (25.8)	223 (23.1)	176 (18.3)	143 (14.8)	209 (21.7)	227 (23.5)		Fatigue	964	169 (17.5)	152 (15.8)
	Scoliosis or other bone problems	672	66 (9.8)	101 (15.0)	105 (15.6)	152 (22.6)	184 (27.4)	193 (28.7)	120 (17.9)	98 (14.6)	40 (6.0)	126 (18.8)	88 (13.1)	91 (13.5)		Scoliosis or other bone problems	672	138 (20.5)	150 (22.3)	130 (19.3)	181 (26.9)	217 (32.3)	183 (27.2)	257 (38.2)	205 (30.5)	122 (18.2)	145 (21.6)	163 (24.3)	162 (24.1)		Scoliosis or other bone problems	672	147 (21.9)	117 (17.4)	106 (15.8)	106 (15.8)	102 (15.2)	98 (14.6)	157 (23.4)	147 (21.9)	138 (20.5)	102 (15.2)	163 (24.3)	164 (24.4)		Scoliosis or other bone problems	672	122 (18.2)	99 (14.7)
	Soft tissue problems or injuries	789	57 (7.2)	90 (11.4)	92 (11.7)	179 (22.7)	198 (25.1)	216 (27.4)	129 (16.3)	93 (11.8)	43 (5.4)	111 (14.1)	101 (12.8)	84 (10.6)		Soft tissue problems or injuries	789	151 (19.1)	142 (18.0)	140 (17.7)	193 (24.5)	234 (29.7)	189 (24.0)	307 (38.9)	228 (28.9)	121 (15.3)	147 (18.6)	179 (22.7)	182 (23.1)		Soft tissue problems or injuries	789	156 (19.8)	134 (17.0)	115 (14.6)	127 (16.1)	133 (16.9)	106 (13.4)	191 (24.2)	170 (21.5)	158 (20.0)	117 (14.8)	171 (21.7)	182 (23.1)		Soft tissue problems or injuries	789	146 (18.5)	119 (15.1)
	Hypermobility	378	29 (7.7)	41 (10.8)	46 (12.2)	95 (25.1)	119 (31.5)	113 (29.9)	65 (17.2)	49 (13.0)	28 (7.4)	52 (13.8)	57 (15.1)	49 (13.0)		Hypermobility	378	70 (18.5)	60 (15.9)	67 (17.7)	99 (26.2)	111 (29.4)	113 (29.9)	168 (44.4)	115 (30.4)	62 (16.4)	74 (19.6)	105 (27.8)	92 (24.3)		Hypermobility	378	85 (22.5)	82 (21.7)	60 (15.9)	55 (14.6)	55 (14.6)	52 (13.8)	83 (22.0)	92 (24.3)	78 (20.6)	64 (16.9)	81 (21.4)	97 (25.7)		Hypermobility	378	66 (17.5)	62 (16.4)
	Joint problems	558	42 (7.5)	57 (10.2)	70 (12.5)	137 (24.6)	159 (28.5)	160 (28.7)	102 (18.3)	68 (12.2)	36 (6.5)	82 (14.7)	75 (13.4)	64 (11.5)		Joint problems	558	119 (21.3)	120 (21.5)	104 (18.6)	141 (25.3)	165 (29.6)	140 (25.1)	225 (40.3)	177 (31.7)	95 (17.0)	115 (20.6)	126 (22.6)	144 (25.8)		Joint problems	558	132 (23.7)	110 (19.7)	89 (15.9)	88 (15.8)	79 (14.2)	74 (13.3)	131 (23.5)	128 (22.9)	123 (22.0)	86 (15.4)	116 (20.8)	130 (23.3)		Joint problems	558	92 (16.5)	81 (14.5)
	Hearing problems	606	45 (7.4)	64 (10.6)	72 (11.9)	130 (21.5)	144 (23.8)	173 (28.5)	100 (16.5)	75 (12.4)	37 (6.1)	85 (14.0)	73 (12.0)	68 (11.2)		Hearing problems	606	122 (20.1)	114 (18.8)	114 (18.8)	141 (23.3)	179 (29.5)	149 (24.6)	212 (35.0)	167 (27.6)	106 (17.5)	117 (19.3)	135 (22.3)	147 (24.3)		Hearing problems	606	116 (19.1)	99 (16.3)	79 (13.0)	98 (16.2)	98 (16.2)	79 (13.0)	158 (26.1)	123 (20.3)	99 (16.3)	88 (14.5)	125 (20.6)	133 (21.9)		Hearing problems	606	107 (17.7)	97 (16.0)
	Eye or vision problems	424	43 (10.1)	62 (14.6)	67 (15.8)	102 (24.1)	123 (29.0)	134 (31.6)	74 (17.5)	67 (15.8)	31 (7.3)	74 (17.5)	57 (13.4)	57 (13.4)		Eye or vision problems	424	90 (21.2)	95 (22.4)	95 (22.4)	103 (24.3)	114 (26.9)	96 (22.6)	169 (39.9)	142 (33.5)	95 (22.4)	109 (25.7)	114 (26.9)	128 (30.2)		Eye or vision problems	424	79 (18.6)	65 (15.3)	59 (13.9)	72 (17.0)	68 (16.0)	57 (13.4)	100 (23.6)	80 (18.9)	87 (20.5)	61 (14.4)	83 (19.6)	82 (19.3)		Eye or vision problems	424	73 (17.2)	62 (14.6)
	Dental problems	626	52 (8.3)	76 (12.1)	86 (13.7)	137 (21.9)	159 (25.4)	180 (28.8)	110 (17.6)	91 (14.5)	45 (7.2)	100 (16.0)	82 (13.1)	80 (12.8)		Dental problems	626	136 (21.7)	137 (21.9)	119 (19.0)	151 (24.1)	193 (30.8)	140 (22.4)	220 (35.1)	178 (28.4)	103 (16.5)	127 (20.3)	142 (22.7)	143 (22.8)		Dental problems	626	128 (20.4)	111 (17.7)	82 (13.1)	95 (15.2)	96 (15.3)	92 (14.7)	147 (23.5)	131 (20.9)	114 (18.2)	84 (13.4)	130 (20.8)	142 (22.7)		Dental problems	626	109 (17.4)	92 (14.7)
	Lung or breathing problems	282	44 (15.6)	56 (19.9)	59 (20.9)	74 (26.2)	74 (26.2)	87 (30.9)	56 (19.9)	47 (16.7)	18 (6.4)	68 (24.1)	42 (14.9)	38 (13.5)		Lung or breathing problems	282	72 (25.5)	66 (23.4)	54 (19.1)	72 (25.5)	91 (32.3)	71 (25.2)	102 (36.2)	90 (31.9)	56 (19.9)	60 (21.3)	73 (25.9)	69 (24.5)		Lung or breathing problems	282	55 (19.5)	49 (17.4)	48 (17.0)	40 (14.2)	41 (14.5)	39 (13.8)	68 (24.1)	75 (26.6)	59 (20.9)	41 (14.5)	57 (20.2)	69 (24.5)		Lung or breathing problems	282	45 (16.0)	36 (12.8)
	Stomach and bowel problems	501	48 (9.6)	76 (15.2)	76 (15.2)	125 (25.0)	128 (25.5)	152 (30.3)	90 (18.0)	68 (13.6)	31 (6.2)	89 (17.8)	75 (15.0)	67 (13.4)		Stomach and bowel problems	501	102 (20.4)	101 (20.2)	104 (20.8)	135 (26.9)	167 (33.3)	127 (25.3)	194 (38.7)	165 (32.9)	102 (20.4)	105 (21.0)	148 (29.5)	145 (28.9)		Stomach and bowel problems	501	110 (22.0)	86 (17.2)	80 (16.0)	69 (13.8)	76 (15.2)	60 (12.0)	124 (24.8)	106 (21.2)	96 (19.2)	88 (17.6)	97 (19.4)	109 (21.8)		Stomach and bowel problems	501	82 (16.4)	79 (15.8)
	Kidney and bladder problems	190	22 (11.6)	35 (18.4)	42 (22.1)	52 (27.4)	59 (31.1)	65 (34.2)	44 (23.2)	38 (20.0)	16 (8.4)	43 (22.6)	36 (18.9)	34 (17.9)		Kidney and bladder problems	190	47 (24.7)	44 (23.2)	32 (16.8)	52 (27.4)	65 (34.2)	45 (23.7)	79 (41.6)	69 (36.3)	46 (24.2)	46 (24.2)	52 (27.4)	50 (26.3)		Kidney and bladder problems	190	42 (22.1)	31 (16.3)	30 (15.8)	26 (13.7)	26 (13.7)	27 (14.2)	36 (18.9)	38 (20.0)	37 (19.5)	27 (14.2)	36 (18.9)	43 (22.6)		Kidney and bladder problems	190	31 (16.3)	26 (13.7)
	High blood pressure	344	26 (7.6)	41 (11.9)	44 (12.8)	75 (21.8)	88 (25.6)	86 (25.0)	65 (18.9)	42 (12.2)	15 (4.4)	51 (14.8)	34 (9.9)	34 (9.9)		High blood pressure	344	68 (19.8)	70 (20.3)	69 (20.1)	77 (22.4)	93 (27.0)	80 (23.3)	128 (37.2)	100 (29.1)	62 (18.0)	71 (20.6)	73 (21.2)	83 (24.1)		High blood pressure	344	81 (23.5)	53 (15.4)	53 (15.4)	47 (13.7)	49 (14.2)	49 (14.2)	89 (25.9)	83 (24.1)	62 (18.0)	47 (13.7)	78 (22.7)	90 (26.2)		High blood pressure	344	59 (17.2)	58 (16.9)
	Heart problems	162	19 (11.7)	32 (19.8)	21 (13.0)	43 (26.5)	49 (30.2)	45 (27.8)	39 (24.1)	32 (19.8)	14 (8.6)	24 (14.8)	19 (11.7)	25 (15.4)		Heart problems	162	28 (17.3)	24 (14.8)	34 (21.0)	43 (26.5)	52 (32.1)	43 (26.5)	54 (33.3)	45 (27.8)	34 (21.0)	33 (20.4)	44 (27.2)	41 (25.3)		Heart problems	162	38 (23.5)	30 (18.5)	30 (18.5)	27 (16.7)	21 (13.0)	24 (14.8)	38 (23.5)	38 (23.5)	26 (16.0)	25 (15.4)	35 (21.6)	34 (21.0)		Heart problems	162	29 (17.9)	21 (13.0)
	Sexual problems	655	11 (7.3)	22 (14.6)	42 (27.8)	50 (33.1)	51 (33.8)	55 (36.4)	34 (22.5)	24 (15.9)	9 (6.0)	33 (21.9)	30 (19.9)	25 (16.6)		Sexual problems	655	42 (27.8)	28 (18.5)	48 (31.8)	44 (29.1)	57 (37.7)	44 (29.1)	68 (45.0)	53 (35.1)	32 (21.2)	42 (27.8)	44 (29.1)	42 (27.8)		Sexual problems	655	30 (19.9)	31 (20.5)	22 (14.6)	18 (11.9)	23 (15.2)	27 (17.9)	34 (22.5)	34 (22.5)	34 (22.5)	18 (11.9)	27 (17.9)	35 (23.2)		Sexual problems	655	25 (16.6)	22 (14.6)
	Sleep disturbance	151	52 (7.9)	87 (13.3)	102 (15.6)	159 (24.3)	170 (26.0)	198 (30.2)	116 (17.7)	92 (14.0)	43 (6.6)	115 (17.6)	107 (16.3)	97 (14.8)		Sleep disturbance	151	138 (21.1)	140 (21.4)	133 (20.3)	165 (25.2)	206 (31.5)	149 (22.7)	244 (37.3)	201 (30.7)	124 (18.9)	135 (20.6)	180 (27.5)	179 (27.3)		Sleep disturbance	151	132 (20.2)	110 (16.8)	93 (14.2)	100 (15.3)	105 (16.0)	104 (15.9)	159 (24.3)	147 (22.4)	135 (20.6)	100 (15.3)	144 (22.0)	148 (22.6)		Sleep disturbance	151	112 (17.1)	90 (13.7)
	Mental health problems	584	49 (8.4)	87 (14.9)	94 (16.1)	145 (24.8)	161 (27.6)	172 (29.5)	114 (19.5)	95 (16.3)	46 (7.9)	110 (18.8)	122 (20.9)	104 (17.8)		Mental health problems	584	121 (20.7)	130 (22.3)	116 (19.9)	139 (23.8)	174 (29.8)	152 (26.0)	219 (37.5)	174 (29.8)	114 (19.5)	123 (21.1)	204 (34.9)	189 (32.4)		Mental health problems	584	118 (20.2)	91 (15.6)	91 (15.6)	88 (15.1)	94 (16.1)	88 (15.1)	142 (24.3)	125 (21.4)	120 (20.5)	94 (16.1)	129 (22.1)	147 (25.2)		Mental health problems	584	104 (17.8)	88 (15.1)
	Basilar invagination	157	23 (14.6)	39 (24.8)	31 (19.7)	51 (32.5)	60 (38.2)	59 (37.6)	33 (21.0)	39 (24.8)	20 (12.7)	36 (22.9)	39 (24.8)	34 (21.7)		Basilar invagination	157	45 (28.7)	35 (22.3)	45 (28.7)	47 (29.9)	44 (28.0)	38 (24.2)	69 (43.9)	51 (32.5)	38 (24.2)	40 (25.5)	43 (27.4)	38 (24.2)		Basilar invagination	157	27 (17.2)	27 (17.2)	23 (14.6)	15 (9.6)	20 (12.7)	18 (11.5)	31 (19.7)	28 (17.8)	26 (16.6)	20 (12.7)	30 (19.1)	37 (23.6)		Basilar invagination	157	30 (19.1)	17 (10.8)
	Gynaecological/menstruation problems n	174	17 (9.8)	30 (17.2)	26 (14.9)	52 (29.9)	49 (28.2)	65 (37.4)	31 (17.8)	30 (17.2)	10 (5.7)	33 (19.0)	34 (19.5)	29 (16.7)		Gynaecological/menstruation problems n	174	43 (24.7)	38 (21.8)	37 (21.3)	43 (24.7)	62 (35.6)	44 (25.3)	64 (36.8)	59 (33.9)	39 (22.4)	36 (20.7)	56 (32.2)	49 (28.2)		Gynaecological/menstruation problems n	174	32 (18.4)	36 (20.7)	25 (14.4)	26 (14.9)	25 (14.4)	17 (9.8)	43 (24.7)	30 (17.2)	39 (22.4)	26 (14.9)	34 (19.5)	40 (23.0)		Gynaecological/menstruation problems n	174	31 (17.8)	17 (9.8)
	Fertility/reproductive problems	38	2 (5.3)	5 (13.2)	5 (13.2)	7 (18.4)	11 (28.9)	14 (36.8)	8 (21.1)	5 (13.2)	4 (10.5)	6 (15.8)	10 (26.3)	9 (23.7)		Fertility/reproductive problems	38	7 (18.4)	9 (23.7)	6 (15.8)	9 (23.7)	12 (31.6)	10 (26.3)	18 (47.4)	12 (31.6)	6 (15.8)	6 (15.8)	6 (15.8)	7 (18.4)		Fertility/reproductive problems	38	8 (21.1)	7 (18.4)	11 (28.9)	10 (26.3)	6 (15.8)	3 (7.9)	7 (18.4)	11 (28.9)	11 (28.9)	7 (18.4)	12 (31.6)	9 (23.7)		Fertility/reproductive problems	38	10 (26.3)	3 (7.9)
	Problems with chewing, swallowing, and speaking	98	13 (13.3)	18 (18.4)	17 (17.3)	32 (32.7)	34 (34.7)	34 (34.7)	21 (21.4)	23 (23.5)	14 (14.3)	23 (23.5)	18 (18.4)	19 (19.4)		Problems with chewing, swallowing, and speaking	98	30 (30.6)	25 (25.5)	21 (21.4)	24 (24.5)	28 (28.6)	24 (24.5)	38 (38.8)	30 (30.6)	21 (21.4)	21 (21.4)	25 (25.5)	19 (19.4)		Problems with chewing, swallowing, and speaking	98	15 (15.3)	18 (18.4)	17 (17.3)	9 (9.2)	11 (11.2)	9 (9.2)	17 (17.3)	19 (19.4)	18 (18.4)	10 (10.2)	21 (21.4)	20 (20.4)		Problems with chewing, swallowing, and speaking	98	15 (15.3)	9 (9.2)
	Obesity/overweight	489	42 (8.6)	63 (12.9)	66 (13.5)	114 (23.3)	125 (25.6)	147 (30.1)	91 (18.6)	67 (13.7)	34 (7.0)	84 (17.2)	66 (13.5)	65 (13.3)		Obesity/overweight	489	102 (20.9)	103 (21.1)	96 (19.6)	108 (22.1)	143 (29.2)	122 (24.9)	179 (36.6)	147 (30.1)	80 (16.4)	104 (21.3)	123 (25.2)	116 (23.7)		Obesity/overweight	489	104 (21.3)	91 (18.6)	76 (15.5)	70 (14.3)	77 (15.7)	63 (12.9)	110 (22.5)	110 (22.5)	94 (19.2)	76 (15.5)	98 (20.0)	116 (23.7)		Obesity/overweight	489	96 (19.6)	72 (14.7)
	Low/underweight	53	8 (15.1)	10 (18.9)	8 (15.1)	10 (18.9)	13 (24.5)	15 (28.3)	10 (18.9)	10 (18.9)	6 (11.3)	7 (13.2)	11 (20.8)	9 (17.0)		Low/underweight	53	8 (15.1)	8 (15.1)	8 (15.1)	16 (30.2)	17 (32.1)	15 (28.3)	15 (28.3)	10 (18.9)	8 (15.1)	13 (24.5)	14 (26.4)	15 (28.3)		Low/underweight	53	11 (20.8)	7 (13.2)	8 (15.1)	6 (11.3)	9 (17.0)	7 (13.2)	15 (28.3)	10 (18.9)	9 (17.0)	6 (11.3)	10 (18.9)	9 (17.0)		Low/underweight	53	6 (11.3)	4 (7.5)
	Heatmap of severe impact of OI on quality of life of adults with OI (n=1,440). Proportions in parentheses are based on category totals. Colours indicate differences to the overall population. Subgroups with similar values to the overall population are shown in white, with greater proportions in red and smaller proportions in blue a. Abbreviations: OI, osteogenesis imperfecta Footnotes: a Question…															Heatmap of moderate impact of OI on quality of life of adults with OI (n=1,440). Proportions in parentheses are based on category totals. Colours indicate differences to the overall population. Subgroups with similar values to the overall population are shown in white, with greater proportions in red and smaller proportions in blue a. Abbreviations: OI, osteogenesis imperfecta Footnotes: a Questi…															Heatmap of mild impact of OI on quality of life of adults with OI (n=1,440). Proportions in parentheses are based on category totals. Colours indicate differences to the overall population. Subgroups with similar values to the overall population are shown in white, with greater proportions in red and smaller proportions in blue a. Abbreviations: OI, osteogenesis imperfecta Footnotes: a Questions …															Heatmap of very mild impact of OI on quality of life of adults with OI (n=1,440). Proportions in parentheses are based on category totals. Colours indicate differences to the overall population. Subgroups with similar values to the overall population are shown in white, with greater proportions in red and smaller proportions in blue a. Abbreviations: OI, osteogenesis imperfecta Footnotes: a Quest…
[truncated: 24 more columns]
