# Supplementary material for: The IMPACT Survey: the humanistic impact of osteogenesis imperfecta in adults
Source: BMC Public Health. 2024 Nov 28;24:3318. doi: 10.1186/s12889-024-20555-0 (PMC11605868; doi:10.1186/s12889-024-20555-0)
Supplement: Supplementary file 5 — Supplementary Material 5 [file 12889_2024_20555_MOESM5_ESM.xlsx]

## Sheet: Supplementary Material 5
	Supplementary Material 5A. Table showing impact of OI on quality of life of adults with self-reported severe OI (n=205) a										Supplementary Material 5B. Graph showing impact of OI on quality of life of adults with self-reported severe OI (n=205) a,b
	Impact on quality of life, n (%) b	Severely impacted	Moderately impacted	Mildly impacted	Very mildly impacted	Not impacted	I don't know	Prefer not to say	Not applicable
	Ability to self-care	47 (22.9)	65 (31.7)	37 (18.0)	22 (10.7)	33 (16.1)	1 (0.5)	0 (0.0)	0 (0.0)
	Ability to live independently	66 (32.2)	53 (25.9)	36 (17.6)	16 (7.8)	32 (15.6)	2 (1.0)	0 (0.0)	0 (0.0)
	Sexual health	60 (29.3)	37 (18.0)	26 (12.7)	11 (5.4)	37 (18.0)	17 (8.3)	17 (8.3)	0 (0.0)
	Work hours	67 (32.7)	46 (22.4)	22 (10.7)	11 (5.4)	42 (20.5)	10 (4.9)	5 (2.4)	2 (1.0)
	Job type	78 (38.0)	53 (25.9)	23 (11.2)	8 (3.9)	28 (13.7)	10 (4.9)	5 (2.4)	0 (0.0)
	Career choices	84 (41.0)	49 (23.9)	24 (11.7)	6 (2.9)	27 (13.2)	7 (3.4)	7 (3.4)	1 (0.5)
	Type of leisure activities	52 (25.4)	67 (32.7)	42 (20.5)	15 (7.3)	28 (13.7)	1 (0.5)	0 (0.0)	0 (0.0)
	Social life	49 (23.9)	64 (31.2)	37 (18.0)	25 (12.2)	30 (14.6)	0 (0.0)	0 (0.0)	0 (0.0)
	Relationships with family and friends	16 (7.8)	41 (20.0)	34 (16.6)	39 (19.0)	73 (35.6)	2 (1.0)	0 (0.0)	0 (0.0)
	Romantic relationships	75 (36.6)	37 (18.0)	20 (9.8)	13 (6.3)	37 (18.0)	13 (6.3)	10 (4.9)	0 (0.0)
	Mental health	31 (15.1)	38 (18.5)	45 (22.0)	26 (12.7)	60 (29.3)	5 (2.4)	0 (0.0)	0 (0.0)
	Happiness	31 (15.1)	41 (20.0)	46 (22.4)	35 (17.1)	47 (22.9)	5 (2.4)	0 (0.0)	0 (0.0)
	Abbreviations: OI, osteogenesis imperfecta Footnotes: a Population in this figure comprises adults with OI who answered question 18 “How would you describe the severity of your OI?” with the answer option "Severe"; b Questions 102 & 106 “In the past 12 months, how would you describe the impact that OI has had on your life?”, where respondents received the following instructions “This question is …										Abbreviations: OI, osteogenesis imperfecta Footnotes: a Population in this figure comprises adults with OI who answered question 18 “How would you describe the severity of your OI?” with the answer option "Severe"; b Questions 102 & 106 “In the past 12 months, how would you describe the impact that OI has had on your life?”, where respondents received the following instructions “This question is …
