# Supplementary material for: The IMPACT Survey: the humanistic impact of osteogenesis imperfecta in adults
Source: BMC Public Health. 2024 Nov 28;24:3318. doi: 10.1186/s12889-024-20555-0 (PMC11605868; doi:10.1186/s12889-024-20555-0)
Supplement: Supplementary file 8 — Supplementary Material 8 [file 12889_2024_20555_MOESM8_ESM.xlsx]

## Sheet: Supplementary Material 8
Impact of OI on careers and finances by OI severity
Supplementary Material 8A. Regression graph for OI severity and impact on careers and finances. The base line at y=1 represents individuals with mild OI (self-reported). Points above this line indicate higher relative risk ratio for those with moderate or severe OI, compared with those with mild OI (self-reported). Error bars are 95% confidence intervals. Asterisks are shown for statistically sig…
Impact of OI on careers and finances by age (years)
Supplementary Material 8B. Regression graph for age and careers and finances. The base line at y=1 represents individuals aged 18–30 years. Points above this line indicate higher relative risk ratio for individuals in a particular age category, compared with 18–30-year-olds. Error bars are 95% confidence intervals. Asterisks are shown for statistically significant associations (P≤0.05). Graph sho…
Impact of OI on careers and finances by sex
Supplementary Material 8C. Regression graph for sex and impact on careers and finances. The base line at y=1 represents male respondents. Points above this line indicate higher relative risk ratio for female respondents compared with male respondents. Error bars are 95% confidence intervals. Asterisks are shown for statistically significant associations (P ≤0.05). Graph shows relative risk ratios…
Impact of OI on careers and finances by fracture frequency
Supplementary Material 8D. Regression graph for fracture frequency and impact on careers and finances. Fracture frequency is reported as reported as number of fractures in the past 12 months. The base line at y=1 represents individuals who experienced 0 fractures in the past 12 months. Points above this line indicate higher relative risk ratio for those who experienced 1, 2, or 3 or more fracture…
Impact of OI on careers and finances by signs, symptoms, and events
Supplementary Material 8E. Regression graph for signs, symptoms, and events and impact on careers and finances. The base line at y=1 represents individuals who did not experience the particular sign, symptom, or event in the past 12 months. Points above this line indicate higher relative risk ratio for individuals who experienced the sign, symptom, or event compared with those who did not. Error …
Impact of OI on careers and finances by mobility
Supplementary Material 8F. Regression graph for mobility status and impact on careers and finances. The base line at y=1 represents individuals not in the specified mobility status subcategory. Points above this line indicate higher relative risk ratio for mobility status subgroups compared with the rest of the population (those not in the specified mobility subgroup). Error bars are 95% confiden…
Impact of OI on careers and finances by household living arrangement
Supplementary Material 8G. Regression graph for household living arrangement and impact on careers and finances. The base line at y=1 represents individuals not in the specified living status subcategory. Points above this line indicate higher relative risk ratio for living status subgroups compared with the rest of the population (those not in the specified living subgroup). Error bars are 95% c…
Impact of OI on careers and finances by employment status
Supplementary Material 8H. Regression graph for employment status and impact on careers and finances. The base line at y=1 represents those in paid employment. Points above this line indicate higher relative risk ratio for unemployed respondents compared with employed respondents. Error bars are 95% confidence intervals. Asterisks are shown for statistically significant associations (P≤0.05). Gra…
