# Supplementary material for: The IMPACT Survey: the humanistic impact of osteogenesis imperfecta in adults
Source: BMC Public Health. 2024 Nov 28;24:3318. doi: 10.1186/s12889-024-20555-0 (PMC11605868; doi:10.1186/s12889-024-20555-0)
Supplement: Supplementary file 10 — Supplementary Material 10 [file 12889_2024_20555_MOESM10_ESM.xlsx]

## Sheet: Supplementary Material 10
	Supplementary Material 10. Results from multinomial logistic regression analysis of the impact of OI on quality of life, using various patient characteristics and clinical demographics as independent variable. Results are shown as Relative Risk Ratios (RRRs), which represent how likely an individual is to fall into a particular degree of impact category, relative to the base outcome (not impacted…
	Quality of life area a	Self care				Living independently				Sexual health				Hours worked				Type of job				Career choices				Leisure activities				Social life				Relationships with family and friends				Romantic relationships				Mental health				Happiness
	Degree of impact	Very mildly impacted	Mildly impacted	Moderately impacted	Severely impacted	Very mildly impacted	Mildly impacted	Moderately impacted	Severely impacted	Very mildly impacted	Mildly impacted	Moderately impacted	Severely impacted	Very mildly impacted	Mildly impacted	Moderately impacted	Severely impacted	Very mildly impacted	Mildly impacted	Moderately impacted	Severely impacted	Very mildly impacted	Mildly impacted	Moderately impacted	Severely impacted	Very mildly impacted	Mildly impacted	Moderately impacted	Severely impacted	Very mildly impacted	Mildly impacted	Moderately impacted	Severely impacted	Very mildly impacted	Mildly impacted	Moderately impacted	Severely impacted	Very mildly impacted	Mildly impacted	Moderately impacted	Severely impacted	Very mildly impacted	Mildly impacted	Moderately impacted	Severely impacted	Very mildly impacted	Mildly impacted	Moderately impacted	Severely impacted
	OI severity b
	Mild OI	-	-	-	-	-	-	-	-	-	-	-	-	-	-	-	-	-	-	-	-	-	-	-	-	-	-	-	-	-	-	-	-	-	-	-	-	-	-	-	-	-	-	-	-	-	-	-	-
	Moderate OI	1.84(0.00)	2.44(0.00)	2.72(0.00)	3.70(0.01)	1.63(0.02)	2.67(0.00)	3.05(0.00)	5.54(0.00)	1.72(0.02)	1.90(0.01)	2.36(0.00)	2.13(0.03)	1.29(0.31)	1.36(0.18)	3.38(0.00)	3.25(0.00)	1.31(0.32)	1.82(0.01)	3.21(0.00)	4.73(0.00)	1.61(0.07)	1.97(0.00)	3.51(0.00)	6.14(0.00)	1.36(0.26)	1.60(0.06)	2.77(0.00)	3.34(0.00)	1.30(0.22)	1.91(0.00)	2.55(0.00)	5.94(0.00)	1.37(0.14)	1.44(0.10)	3.23(0.00)	4.45(0.00)	1.85(0.01)	1.80(0.01)	2.79(0.00)	3.69(0.00)	1.51(0.07)	1.81(0.01)	2.59(0.00)	3.49(0.00)	1.10(0.66)	1.24(0.31)	2.32(0.00)	3.18(0.00)
	Severe OI	2.12(0.04)	3.80(0.00)	8.70(0.00)	12.57(0.00)	1.17(0.70)	5.14(0.00)	6.79(0.00)	19.91(0.00)	1.22(0.66)	2.70(0.01)	3.53(0.00)	8.12(0.00)	1.33(0.54)	1.39(0.40)	4.54(0.00)	9.80(0.00)	0.76(0.59)	1.66(0.21)	3.31(0.00)	11.35(0.00)	0.60(0.37)	2.27(0.04)	4.41(0.00)	15.29(0.00)	1.26(0.61)	1.76(0.14)	3.58(0.00)	8.58(0.00)	1.16(0.70)	2.24(0.03)	4.48(0.00)	16.50(0.00)	2.18(0.02)	1.78(0.09)	5.51(0.00)	7.35(0.00)	1.33(0.53)	1.22(0.62)	2.62(0.01)	9.21(0.00)	1.75(0.12)	2.15(0.02)	2.72(0.00)	5.98(0.00)	1.45(0.28)	1.27(0.46)	2.51(0.01)	6.11(0.00)
	Sex c
	Male	-	-	-	-	-	-	-	-	-	-	-	-	-	-	-	-	-	-	-	-	-	-	-	-	-	-	-	-	-	-	-	-	-	-	-	-	-	-	-	-	-	-	-	-	-	-	-	-
	Female	1.56(0.02)	1.22(0.29)	1.52(0.06)	0.67(0.15)	1.49(0.04)	1.49(0.06)	1.43(0.09)	0.73(0.24)	1.19(0.43)	0.64(0.03)	1.33(0.18)	1.16(0.56)	0.86(0.50)	1.28(0.22)	1.22(0.30)	0.90(0.63)	0.97(0.88)	1.03(0.87)	1.04(0.85)	0.80(0.34)	0.99(0.95)	0.85(0.43)	1.14(0.51)	0.76(0.18)	0.82(0.39)	0.91(0.67)	0.76(0.17)	0.69(0.12)	1.18(0.39)	1.08(0.70)	1.22(0.31)	1.01(0.97)	1.00(0.99)	0.72(0.09)	0.90(0.63)	0.64(0.16)	1.03(0.91)	0.85(0.46)	0.89(0.58)	0.58(0.02)	1.43(0.07)	1.16(0.40)	1.63(0.02)	1.35(0.24)	0.91(0.61)	1.02(0.93)	0.98(0.91)	0.77(0.31)
	Age, years d
	18–30	-	-	-	-	-	-	-	-	-	-	-	-	-	-	-	-	-	-	-	-	-	-	-	-	-	-	-	-	-	-	-	-	-	-	-	-	-	-	-	-	-	-	-	-	-	-	-	-
	31–40	1.35(0.28)	0.97(0.92)	2.09(0.02)	3.37(0.00)	1.79(0.03)	1.22(0.49)	2.43(0.00)	2.77(0.01)	1.54(0.16)	1.31(0.39)	1.97(0.03)	3.07(0.00)	0.79(0.44)	0.82(0.48)	1.46(0.16)	2.83(0.00)	0.82(0.58)	0.88(0.68)	0.96(0.89)	1.65(0.13)	1.08(0.81)	0.95(0.87)	1.01(0.97)	2.04(0.02)	0.84(0.60)	1.11(0.73)	1.46(0.21)	1.58(0.19)	1.27(0.37)	1.83(0.03)	1.56(0.12)	2.79(0.01)	1.20(0.49)	1.43(0.20)	2.59(0.01)	1.44(0.42)	2.51(0.01)	1.34(0.33)	1.70(0.08)	3.04(0.00)	0.99(0.97)	1.11(0.69)	1.47(0.17)	0.96(0.91)	1.23(0.44)	1.15(0.61)	1.52(0.14)	1.89(0.08)
	41–50	1.42(0.23)	1.39(0.24)	1.79(0.08)	3.70(0.01)	0.91(0.77)	0.81(0.49)	1.65(0.12)	2.41(0.03)	1.24(0.52)	1.37(0.35)	1.99(0.03)	3.72(0.00)	0.68(0.27)	0.90(0.72)	1.67(0.08)	3.61(0.00)	0.56(0.14)	0.78(0.44)	1.03(0.92)	1.11(0.77)	0.82(0.59)	0.56(0.08)	1.01(0.98)	1.39(0.31)	0.56(0.10)	0.71(0.27)	0.89(0.70)	0.86(0.69)	0.77(0.38)	1.16(0.62)	1.34(0.33)	1.92(0.11)	0.83(0.54)	1.58(0.12)	3.87(0.00)	1.84(0.20)	1.27(0.52)	0.96(0.90)	1.70(0.09)	2.21(0.03)	0.44(0.01)	0.65(0.13)	0.61(0.11)	0.43(0.02)	0.48(0.02)	1.17(0.57)	1.02(0.95)	0.92(0.82)
	51–60	1.34(0.35)	0.54(0.05)	1.67(0.14)	2.84(0.04)	1.24(0.49)	0.56(0.08)	1.31(0.44)	2.52(0.05)	1.53(0.23)	2.34(0.02)	2.14(0.03)	3.94(0.00)	0.72(0.38)	0.93(0.82)	1.12(0.72)	2.99(0.00)	0.74(0.45)	0.75(0.41)	0.72(0.31)	1.25(0.56)	1.06(0.87)	0.60(0.15)	0.59(0.09)	1.22(0.57)	0.60(0.20)	0.83(0.60)	1.19(0.61)	1.29(0.53)	1.53(0.17)	2.00(0.03)	1.62(0.14)	2.67(0.03)	1.78(0.05)	1.90(0.04)	4.29(0.00)	2.55(0.07)	2.31(0.03)	1.35(0.37)	1.89(0.06)	1.97(0.09)	0.71(0.29)	0.63(0.13)	0.58(0.09)	0.25(0.00)	0.63(0.13)	1.01(0.97)	0.86(0.64)	1.23(0.62)
	Over 60	1.84(0.10)	0.83(0.62)	2.82(0.01)	6.32(0.00)	0.97(0.94)	0.91(0.81)	2.45(0.02)	3.73(0.01)	1.15(0.74)	1.28(0.56)	1.15(0.74)	2.63(0.06)	0.57(0.22)	0.80(0.57)	0.76(0.47)	1.54(0.33)	0.74(0.51)	0.42(0.04)	0.44(0.03)	0.48(0.10)	0.85(0.72)	0.37(0.02)	0.23(0.00)	0.34(0.01)	0.76(0.56)	0.66(0.32)	1.48(0.33)	1.23(0.66)	0.61(0.22)	1.64(0.18)	1.43(0.33)	2.43(0.07)	1.45(0.31)	0.97(0.95)	6.08(0.00)	2.28(0.16)	1.10(0.84)	0.61(0.24)	1.05(0.91)	1.23(0.65)	0.63(0.22)	0.37(0.01)	0.32(0.00)	0.09(0.00)	0.57(0.11)	0.38(0.01)	0.67(0.28)	0.48(0.15)
	Mobility status e
	Not walking	-	-	-	-	-	-	-	-	-	-	-	-	-	-	-	-	-	-	-	-	-	-	-	-	-	-	-	-	-	-	-	-	-	-	-	-	-	-	-	-	-	-	-	-	-	-	-	-
	Walking	0.87(0.59)	0.63(0.08)	0.64(0.10)	0.34(0.01)	0.68(0.16)	0.83(0.50)	0.74(0.26)	0.22(0.00)	0.94(0.86)	0.83(0.52)	0.85(0.57)	0.46(0.02)	1.76(0.11)	0.69(0.23)	1.41(0.20)	1.03(0.91)	1.24(0.58)	1.24(0.50)	1.49(0.17)	0.99(0.98)	1.05(0.90)	0.97(0.93)	0.97(0.90)	0.96(0.88)	2.16(0.03)	1.58(0.14)	1.74(0.06)	1.67(0.13)	0.91(0.75)	1.07(0.80)	0.63(0.09)	0.69(0.28)	1.27(0.38)	1.05(0.85)	0.86(0.60)	0.72(0.43)	1.10(0.77)	0.64(0.13)	0.90(0.69)	0.68(0.22)	1.24(0.46)	1.90(0.01)	1.86(0.02)	1.24(0.52)	1.66(0.07)	1.57(0.09)	1.51(0.13)	1.56(0.20)
	Not assisted walking	-	-	-	-	-	-	-	-	-	-	-	-	-	-	-	-	-	-	-	-	-	-	-	-	-	-	-	-	-	-	-	-	-	-	-	-	-	-	-	-	-	-	-	-	-	-	-	-
	Assisted walking f	1.39(0.12)	1.50(0.04)	1.52(0.05)	0.61(0.14)	1.96(0.00)	2.26(0.00)	2.41(0.00)	1.11(0.72)	1.02(0.94)	1.66(0.03)	1.46(0.08)	1.76(0.03)	1.07(0.82)	0.86(0.54)	1.28(0.25)	1.34(0.22)	0.94(0.84)	1.29(0.32)	1.24(0.35)	1.33(0.27)	0.82(0.51)	1.22(0.43)	1.34(0.18)	1.41(0.14)	0.86(0.61)	0.89(0.64)	1.18(0.47)	1.24(0.42)	0.77(0.26)	0.93(0.73)	1.55(0.04)	1.31(0.32)	0.80(0.31)	1.32(0.17)	1.63(0.03)	1.34(0.34)	0.81(0.43)	1.09(0.71)	1.59(0.03)	1.19(0.48)	0.63(0.05)	0.84(0.41)	1.09(0.68)	1.37(0.22)	1.07(0.75)	0.95(0.81)	1.36(0.14)	1.56(0.09)
	Not wheelchair users	-	-	-	-	-	-	-	-	-	-	-	-	-	-	-	-	-	-	-	-	-	-	-	-	-	-	-	-	-	-	-	-	-	-	-	-	-	-	-	-	-	-	-	-	-	-	-	-
	Wheelchair users g	1.28(0.34)	1.12(0.67)	1.83(0.03)	2.59(0.03)	1.17(0.56)	1.37(0.23)	1.81(0.03)	1.75(0.13)	1.29(0.40)	1.86(0.03)	1.49(0.14)	1.36(0.37)	0.97(0.94)	0.71(0.27)	0.77(0.32)	0.79(0.43)	0.81(0.58)	0.70(0.25)	0.87(0.61)	0.92(0.78)	0.94(0.86)	0.88(0.70)	0.79(0.40)	0.87(0.63)	1.07(0.84)	0.91(0.76)	0.80(0.45)	0.65(0.21)	1.51(0.15)	1.17(0.58)	0.68(0.16)	0.78(0.47)	1.68(0.05)	1.44(0.17)	0.77(0.36)	0.65(0.29)	1.34(0.36)	1.83(0.03)	1.54(0.11)	1.62(0.12)	0.70(0.22)	0.94(0.80)	0.50(0.01)	0.38(0.00)	1.17(0.58)	1.31(0.31)	0.67(0.14)	0.45(0.02)
	Employment status h
	Employed i	-	-	-	-	-	-	-	-	-	-	-	-	-	-	-	-	-	-	-	-	-	-	-	-	-	-	-	-	-	-	-	-	-	-	-	-	-	-	-	-	-	-	-	-	-	-	-	-
	Unemployed j	1.43(0.06)	1.57(0.02)	2.06(0.00)	1.92(0.02)	1.11(0.60)	1.30(0.20)	1.58(0.02)	1.79(0.03)	0.87(0.53)	0.93(0.75)	1.11(0.62)	1.15(0.57)	0.87(0.60)	1.03(0.89)	2.37(0.00)	4.02(0.00)	1.18(0.56)	2.08(0.00)	2.84(0.00)	4.96(0.00)	0.81(0.45)	0.97(0.90)	1.86(0.00)	3.27(0.00)	1.07(0.79)	0.92(0.71)	0.95(0.81)	1.04(0.86)	1.01(0.95)	1.30(0.19)	1.73(0.01)	1.93(0.01)	1.00(0.99)	1.51(0.03)	1.75(0.01)	1.57(0.13)	0.88(0.58)	1.23(0.32)	1.38(0.12)	1.44(0.12)	0.96(0.83)	0.95(0.80)	1.35(0.13)	1.49(0.10)	1.18(0.39)	1.04(0.83)	1.22(0.31)	1.54(0.08)
	Household living arrangment k
	Not living alone	-	-	-	-	-	-	-	-	-	-	-	-	-	-	-	-	-	-	-	-	-	-	-	-	-	-	-	-	-	-	-	-	-	-	-	-	-	-	-	-	-	-	-	-	-	-	-	-
	Living alone	0.75(0.49)	0.80(0.62)	0.67(0.41)	1.63(0.42)	0.60(0.26)	1.08(0.86)	0.70(0.44)	0.44(0.17)	2.03(0.12)	0.88(0.81)	0.88(0.80)	1.26(0.69)	0.91(0.86)	1.10(0.83)	1.00(1.00)	1.20(0.71)	0.85(0.77)	0.46(0.13)	1.10(0.82)	0.41(0.10)	0.78(0.67)	0.52(0.18)	0.67(0.34)	0.32(0.02)	2.67(0.08)	2.60(0.06)	1.98(0.18)	1.39(0.59)	0.52(0.16)	1.59(0.27)	0.73(0.48)	1.40(0.54)	1.80(0.15)	1.22(0.67)	0.75(0.58)	3.27(0.05)	0.67(0.48)	1.11(0.84)	1.37(0.52)	1.84(0.26)	1.04(0.93)	0.58(0.23)	0.53(0.16)	0.96(0.94)	0.69(0.39)	0.56(0.19)	0.56(0.19)	1.43(0.47)
	Not living with partner only	-	-	-	-	-	-	-	-	-	-	-	-	-	-	-	-	-	-	-	-	-	-	-	-	-	-	-	-	-	-	-	-	-	-	-	-	-	-	-	-	-	-	-	-	-	-	-	-
	Living with partner only	1.05(0.90)	0.78(0.56)	0.83(0.69)	1.74(0.38)	0.50(0.13)	1.03(0.95)	0.80(0.64)	1.16(0.80)	2.59(0.03)	0.99(0.98)	0.60(0.30)	0.36(0.10)	0.70(0.50)	1.18(0.71)	1.21(0.65)	0.83(0.70)	1.04(0.94)	0.38(0.06)	1.10(0.83)	0.51(0.22)	0.57(0.33)	0.43(0.08)	0.78(0.55)	0.36(0.03)	3.24(0.04)	2.49(0.08)	2.38(0.09)	2.10(0.22)	0.54(0.18)	1.19(0.67)	0.62(0.28)	0.95(0.93)	1.39(0.41)	0.92(0.85)	0.91(0.85)	1.58(0.47)	0.81(0.68)	0.49(0.14)	0.25(0.00)	0.16(0.00)	1.08(0.87)	0.50(0.12)	0.46(0.08)	0.65(0.39)	0.81(0.61)	0.50(0.11)	0.40(0.04)	0.72(0.52)
	Not living with partner and children	-	-	-	-	-	-	-	-	-	-	-	-	-	-	-	-	-	-	-	-	-	-	-	-	-	-	-	-	-	-	-	-	-	-	-	-	-	-	-	-	-	-	-	-	-	-	-	-
	Living with partner and children	1.54(0.29)	0.74(0.51)	0.68(0.44)	1.01(0.99)	0.35(0.03)	0.76(0.55)	0.54(0.21)	0.47(0.26)	1.58(0.31)	0.72(0.53)	0.43(0.09)	0.23(0.02)	0.77(0.63)	1.53(0.35)	0.93(0.86)	0.84(0.73)	1.16(0.79)	0.47(0.15)	1.29(0.58)	0.38(0.09)	0.58(0.37)	0.81(0.67)	0.75(0.50)	0.38(0.05)	2.49(0.12)	2.68(0.07)	2.36(0.10)	1.42(0.58)	0.52(0.17)	1.14(0.76)	0.79(0.61)	0.69(0.53)	1.98(0.10)	1.23(0.66)	0.99(0.98)	1.51(0.54)	0.53(0.25)	0.67(0.42)	0.28(0.01)	0.18(0.00)	1.15(0.76)	0.50(0.14)	0.41(0.06)	0.74(0.57)	0.63(0.30)	0.45(0.08)	0.34(0.02)	0.66(0.43)
	Not living with parents	-	-	-	-	-	-	-	-	-	-	-	-	-	-	-	-	-	-	-	-	-	-	-	-	-	-	-	-	-	-	-	-	-	-	-	-	-	-	-	-	-	-	-	-	-	-	-	-
	Living with parents	1.92(0.11)	0.82(0.66)	1.00(0.99)	4.41(0.02)	0.98(0.97)	1.42(0.44)	1.61(0.32)	6.10(0.00)	1.66(0.27)	1.19(0.75)	0.80(0.66)	1.53(0.48)	0.90(0.85)	1.33(0.53)	1.30(0.54)	1.68(0.31)	1.45(0.51)	0.73(0.55)	1.35(0.50)	0.67(0.47)	0.46(0.20)	0.64(0.38)	0.83(0.66)	0.34(0.03)	1.84(0.29)	1.69(0.32)	1.67(0.32)	1.35(0.62)	0.88(0.79)	1.96(0.12)	1.01(0.99)	2.59(0.09)	1.60(0.26)	0.91(0.84)	1.92(0.20)	2.53(0.13)	0.90(0.86)	0.81(0.68)	1.02(0.96)	1.83(0.27)	1.01(0.97)	0.64(0.33)	0.69(0.41)	1.44(0.47)	0.52(0.14)	0.74(0.50)	0.72(0.47)	2.22(0.11)
	Not other	-	-	-	-	-	-	-	-	-	-	-	-	-	-	-	-	-	-	-	-	-	-	-	-	-	-	-	-	-	-	-	-	-	-	-	-	-	-	-	-	-	-	-	-	-	-	-	-
	Other l	1.09(0.85)	0.47(0.16)	0.91(0.86)	3.68(0.06)	0.48(0.17)	0.66(0.43)	0.83(0.72)	1.91(0.33)	1.56(0.41)	0.44(0.20)	0.41(0.11)	0.58(0.41)	0.61(0.45)	1.59(0.37)	1.18(0.74)	0.90(0.85)	1.04(0.95)	0.36(0.09)	1.28(0.63)	0.54(0.31)	0.63(0.48)	0.45(0.16)	0.72(0.48)	0.23(0.01)	2.80(0.11)	2.66(0.09)	2.32(0.14)	1.78(0.39)	0.59(0.31)	0.77(0.60)	0.56(0.26)	1.54(0.48)	1.16(0.76)	0.86(0.77)	0.95(0.93)	3.90(0.04)	1.22(0.74)	0.66(0.47)	0.39(0.10)	1.09(0.89)	0.59(0.31)	0.46(0.11)	0.29(0.02)	0.68(0.50)	0.80(0.65)	0.58(0.28)	0.46(0.13)	1.34(0.60)
	Fracture frequency in the past 12 months m
	No fractures	-	-	-	-	-	-	-	-	-	-	-	-	-	-	-	-	-	-	-	-	-	-	-	-	-	-	-	-	-	-	-	-	-	-	-	-	-	-	-	-	-	-	-	-	-	-	-	-
	One fracture	1.35(0.31)	1.37(0.30)	1.78(0.07)	0.92(0.87)	1.77(0.06)	1.88(0.04)	1.69(0.11)	1.92(0.14)	1.15(0.68)	0.98(0.96)	1.22(0.53)	0.82(0.66)	1.51(0.27)	1.50(0.22)	1.72(0.08)	1.37(0.40)	1.62(0.24)	1.54(0.24)	1.56(0.20)	1.40(0.40)	0.68(0.35)	0.87(0.69)	1.11(0.73)	0.58(0.13)	0.99(0.98)	0.57(0.10)	0.70(0.28)	0.84(0.64)	1.04(0.91)	1.10(0.77)	0.88(0.70)	1.45(0.35)	0.87(0.66)	1.15(0.63)	0.79(0.53)	0.70(0.52)	1.53(0.24)	1.84(0.05)	1.30(0.42)	1.18(0.67)	0.97(0.93)	0.81(0.52)	1.23(0.49)	1.26(0.54)	1.30(0.39)	0.60(0.15)	1.30(0.40)	1.61(0.22)
	Two fractures	1.12(0.81)	1.36(0.47)	1.82(0.17)	2.15(0.17)	1.07(0.89)	0.86(0.74)	1.68(0.21)	1.91(0.23)	3.10(0.02)	3.02(0.02)	2.54(0.06)	3.58(0.03)	1.72(0.37)	2.58(0.06)	2.17(0.11)	3.66(0.01)	0.28(0.24)	1.66(0.34)	1.56(0.37)	2.24(0.12)	0.68(0.65)	2.85(0.06)	1.97(0.20)	3.93(0.01)	0.73(0.69)	1.23(0.72)	1.73(0.31)	2.65(0.09)	0.56(0.34)	1.77(0.19)	1.98(0.11)	0.95(0.93)	1.40(0.46)	3.40(0.00)	3.00(0.01)	0.86(0.85)	2.69(0.05)	2.83(0.02)	2.02(0.13)	1.88(0.25)	0.83(0.70)	0.91(0.83)	1.61(0.23)	1.03(0.95)	0.44(0.11)	1.01(0.98)	0.76(0.52)	1.13(0.81)
	Three or more fractures	0.65(0.31)	2.13(0.02)	2.50(0.01)	2.83(0.01)	1.54(0.24)	1.64(0.16)	1.84(0.08)	4.44(0.00)	0.56(0.23)	0.95(0.90)	1.53(0.22)	3.88(0.00)	3.04(0.04)	2.91(0.03)	5.19(0.00)	7.22(0.00)	1.50(0.51)	1.96(0.17)	2.09(0.10)	3.05(0.02)	0.72(0.55)	0.74(0.51)	1.35(0.41)	1.65(0.16)	1.00(1.00)	1.50(0.40)	1.92(0.15)	3.55(0.01)	2.16(0.09)	1.61(0.28)	3.18(0.00)	3.66(0.00)	1.37(0.35)	1.60(0.12)	1.95(0.03)	1.32(0.54)	0.56(0.25)	1.15(0.70)	1.68(0.12)	1.66(0.17)	1.21(0.63)	1.59(0.18)	1.91(0.06)	3.59(0.00)	1.10(0.81)	1.87(0.07)	1.56(0.21)	2.56(0.02)
	Signs, symptoms, and events n
	Pain (Did not experience)	-	-	-	-	-	-	-	-	-	-	-	-	-	-	-	-	-	-	-	-	-	-	-	-	-	-	-	-	-	-	-	-	-	-	-	-	-	-	-	-	-	-	-	-	-	-	-	-
	Pain (Experienced)	1.70(0.04)	1.50(0.14)	2.18(0.02)	3.09(0.01)	1.01(0.98)	1.64(0.10)	2.03(0.02)	2.67(0.02)	1.26(0.46)	1.41(0.29)	1.20(0.53)	1.03(0.94)	1.30(0.37)	2.28(0.00)	2.09(0.01)	4.13(0.00)	1.57(0.11)	1.47(0.14)	1.92(0.01)	4.15(0.00)	1.61(0.10)	0.92(0.74)	1.77(0.02)	2.27(0.01)	0.95(0.83)	1.54(0.09)	1.67(0.04)	1.84(0.07)	1.44(0.12)	1.72(0.04)	1.90(0.02)	1.25(0.55)	0.96(0.87)	1.36(0.32)	1.14(0.71)	0.93(0.87)	1.23(0.53)	1.65(0.11)	0.75(0.29)	0.80(0.48)	1.23(0.41)	0.98(0.93)	2.35(0.01)	1.08(0.84)	1.23(0.39)	1.19(0.46)	1.60(0.09)	1.33(0.47)
	Fatigue (Did not experience)	-	-	-	-	-	-	-	-	-	-	-	-	-	-	-	-	-	-	-	-	-	-	-	-	-	-	-	-	-	-	-	-	-	-	-	-	-	-	-	-	-	-	-	-	-	-	-	-
	Fatigue (Experienced)	1.29(0.22)	1.78(0.01)	1.53(0.08)	1.23(0.53)	1.42(0.11)	1.20(0.42)	1.31(0.25)	0.84(0.58)	1.65(0.04)	1.40(0.17)	1.38(0.16)	2.01(0.02)	2.15(0.00)	1.33(0.17)	1.53(0.04)	1.74(0.03)	1.04(0.89)	1.56(0.05)	1.27(0.25)	1.48(0.12)	1.10(0.69)	0.98(0.91)	1.04(0.85)	1.03(0.89)	1.23(0.41)	1.88(0.00)	1.38(0.13)	2.28(0.00)	1.17(0.44)	1.91(0.00)	1.41(0.10)	1.60(0.12)	1.10(0.65)	1.09(0.68)	1.85(0.02)	1.62(0.21)	2.34(0.00)	1.26(0.33)	1.63(0.04)	2.13(0.01)	1.70(0.01)	1.81(0.00)	2.18(0.00)	2.73(0.00)	1.49(0.04)	1.89(0.00)	2.18(0.00)	2.53(0.00)
	Scoliosis or other bone problems (Did not experience)	-	-	-	-	-	-	-	-	-	-	-	-	-	-	-	-	-	-	-	-	-	-	-	-	-	-	-	-	-	-	-	-	-	-	-	-	-	-	-	-	-	-	-	-	-	-	-	-
	Scoliosis or other bone problems (Experienced)	1.47(0.03)	1.49(0.03)	1.29(0.20)	1.11(0.70)	1.20(0.32)	1.24(0.26)	1.69(0.01)	1.28(0.36)	1.52(0.04)	1.85(0.00)	1.69(0.01)	1.81(0.02)	1.35(0.19)	1.44(0.06)	1.77(0.00)	1.33(0.19)	1.20(0.46)	1.36(0.15)	2.01(0.00)	1.56(0.05)	1.35(0.21)	1.71(0.01)	1.74(0.00)	1.33(0.16)	1.06(0.83)	1.14(0.54)	1.36(0.14)	1.24(0.38)	1.15(0.46)	1.31(0.15)	1.52(0.03)	1.61(0.06)	1.58(0.01)	1.85(0.00)	1.82(0.00)	1.10(0.76)	1.34(0.17)	1.52(0.04)	1.88(0.00)	1.78(0.01)	1.29(0.19)	1.96(0.00)	1.44(0.05)	1.08(0.75)	1.55(0.02)	1.69(0.00)	1.46(0.05)	1.71(0.03)
	Soft tissue problems or injuries (Did not experience)	-	-	-	-	-	-	-	-	-	-	-	-	-	-	-	-	-	-	-	-	-	-	-	-	-	-	-	-	-	-	-	-	-	-	-	-	-	-	-	-	-	-	-	-	-	-	-	-
	Soft tissue problems or injuries (Experienced)	1.22(0.31)	0.87(0.49)	0.98(0.93)	0.76(0.35)	0.97(0.87)	0.84(0.39)	0.71(0.10)	0.92(0.77)	1.37(0.16)	1.22(0.38)	1.12(0.60)	0.89(0.67)	1.32(0.25)	1.39(0.11)	1.34(0.13)	1.55(0.06)	1.04(0.87)	1.47(0.08)	1.22(0.33)	1.20(0.43)	1.06(0.80)	1.11(0.64)	0.91(0.62)	1.19(0.42)	1.11(0.69)	1.23(0.34)	1.37(0.14)	1.02(0.94)	1.12(0.56)	0.95(0.78)	1.11(0.60)	0.95(0.85)	1.10(0.62)	1.56(0.03)	0.89(0.59)	0.77(0.41)	1.18(0.47)	1.02(0.91)	0.98(0.94)	0.97(0.91)	1.03(0.90)	1.35(0.12)	1.03(0.90)	1.28(0.34)	1.50(0.04)	1.21(0.33)	1.05(0.82)	0.94(0.82)
	Hypermobility (Did not experience)	-	-	-	-	-	-	-	-	-	-	-	-	-	-	-	-	-	-	-	-	-	-	-	-	-	-	-	-	-	-	-	-	-	-	-	-	-	-	-	-	-	-	-	-	-	-	-	-
	Hypermobility (Experienced)	1.27(0.26)	1.43(0.08)	1.48(0.09)	2.75(0.00)	1.34(0.17)	1.76(0.01)	1.11(0.66)	2.42(0.00)	1.47(0.09)	1.48(0.09)	1.14(0.56)	1.62(0.09)	1.07(0.79)	0.99(0.98)	1.42(0.11)	1.99(0.00)	1.52(0.16)	1.25(0.38)	1.60(0.05)	3.20(0.00)	1.31(0.34)	1.50(0.10)	2.15(0.00)	2.18(0.00)	1.43(0.26)	1.36(0.27)	2.48(0.00)	2.01(0.02)	1.11(0.64)	1.91(0.00)	1.68(0.02)	2.50(0.00)	1.60(0.02)	1.45(0.07)	1.73(0.02)	2.66(0.00)	1.46(0.12)	1.31(0.23)	1.15(0.52)	1.24(0.42)	1.22(0.38)	1.25(0.30)	1.52(0.05)	1.74(0.04)	1.49(0.07)	1.70(0.01)	1.43(0.11)	1.92(0.02)
	Joint problems (Did not experience)	-	-	-	-	-	-	-	-	-	-	-	-	-	-	-	-	-	-	-	-	-	-	-	-	-	-	-	-	-	-	-	-	-	-	-	-	-	-	-	-	-	-	-	-	-	-	-	-
	Joint problems (Experienced)	0.93(0.73)	1.73(0.01)	1.28(0.26)	1.52(0.17)	1.05(0.81)	1.64(0.02)	1.45(0.08)	1.00(0.99)	0.83(0.39)	1.15(0.54)	0.86(0.49)	0.98(0.94)	1.57(0.07)	1.28(0.26)	1.31(0.19)	1.48(0.08)	1.17(0.55)	0.94(0.78)	1.13(0.56)	1.50(0.09)	1.22(0.44)	1.25(0.35)	1.25(0.28)	1.32(0.21)	1.36(0.28)	1.53(0.09)	1.64(0.04)	1.76(0.04)	1.41(0.11)	1.42(0.09)	1.43(0.08)	1.15(0.61)	0.69(0.07)	1.35(0.12)	0.86(0.51)	1.08(0.82)	0.75(0.22)	1.06(0.80)	1.08(0.72)	1.26(0.36)	0.99(0.95)	0.98(0.92)	0.78(0.22)	1.18(0.53)	0.94(0.78)	1.18(0.40)	1.21(0.35)	1.04(0.88)
	Hearing problems (Did not experience)	-	-	-	-	-	-	-	-	-	-	-	-	-	-	-	-	-	-	-	-	-	-	-	-	-	-	-	-	-	-	-	-	-	-	-	-	-	-	-	-	-	-	-	-	-	-	-	-
	Hearing problems (Experienced)	1.30(0.15)	1.43(0.05)	1.48(0.05)	1.14(0.65)	1.32(0.13)	1.25(0.25)	1.06(0.78)	0.96(0.89)	1.36(0.13)	0.99(0.96)	1.23(0.29)	0.99(0.98)	1.22(0.39)	1.41(0.08)	1.41(0.07)	1.64(0.02)	1.71(0.03)	1.67(0.01)	1.85(0.00)	1.68(0.02)	0.97(0.88)	1.22(0.34)	1.74(0.00)	2.05(0.00)	1.11(0.66)	1.38(0.12)	1.14(0.52)	1.21(0.43)	1.42(0.06)	1.15(0.46)	1.16(0.44)	1.07(0.79)	1.44(0.04)	1.02(0.90)	1.33(0.17)	1.11(0.74)	1.29(0.24)	1.31(0.17)	1.15(0.47)	1.03(0.91)	1.76(0.00)	1.36(0.09)	1.40(0.08)	1.54(0.08)	1.02(0.91)	1.18(0.37)	1.26(0.23)	1.23(0.41)
	Eye or vision problems (Did not experience)	-	-	-	-	-	-	-	-	-	-	-	-	-	-	-	-	-	-	-	-	-	-	-	-	-	-	-	-	-	-	-	-	-	-	-	-	-	-	-	-	-	-	-	-	-	-	-	-
	Eye or vision problems (Experienced)	0.89(0.55)	0.77(0.20)	0.91(0.66)	1.24(0.47)	1.08(0.71)	0.87(0.50)	1.30(0.21)	1.38(0.23)	0.90(0.67)	1.29(0.25)	1.81(0.00)	1.57(0.08)	1.12(0.66)	1.34(0.17)	1.02(0.90)	1.20(0.42)	0.93(0.81)	0.94(0.79)	0.73(0.15)	1.26(0.34)	0.97(0.90)	0.94(0.77)	0.84(0.41)	1.32(0.20)	1.05(0.87)	1.22(0.41)	1.46(0.11)	1.19(0.52)	0.86(0.49)	0.89(0.59)	1.49(0.05)	1.40(0.20)	1.35(0.13)	1.80(0.00)	2.36(0.00)	2.00(0.03)	0.76(0.28)	1.28(0.26)	2.14(0.00)	1.52(0.09)	0.95(0.83)	1.03(0.87)	1.38(0.11)	1.07(0.80)	1.01(0.98)	0.97(0.89)	1.90(0.00)	1.34(0.27)
	Dental problems (Did not experience)	-	-	-	-	-	-	-	-	-	-	-	-	-	-	-	-	-	-	-	-	-	-	-	-	-	-	-	-	-	-	-	-	-	-	-	-	-	-	-	-	-	-	-	-	-	-	-	-
	Dental problems (Experienced)	1.12(0.53)	1.21(0.29)	1.29(0.19)	1.01(0.97)	1.08(0.68)	1.32(0.14)	1.39(0.09)	0.80(0.40)	1.27(0.24)	0.96(0.83)	1.14(0.48)	1.17(0.52)	0.86(0.50)	1.08(0.69)	1.03(0.89)	0.97(0.87)	1.07(0.78)	1.19(0.40)	1.29(0.18)	1.35(0.17)	1.08(0.75)	1.40(0.11)	0.86(0.43)	1.11(0.58)	0.84(0.47)	0.79(0.25)	0.74(0.14)	0.84(0.47)	1.03(0.88)	1.10(0.60)	1.09(0.62)	1.32(0.26)	0.97(0.84)	1.00(1.00)	0.91(0.64)	1.37(0.28)	1.43(0.09)	0.95(0.78)	1.09(0.67)	0.88(0.59)	1.15(0.46)	1.06(0.73)	1.02(0.92)	0.95(0.84)	1.02(0.92)	1.08(0.65)	0.95(0.80)	1.06(0.81)
	Lung or breathing problems (Did not experience)	-	-	-	-	-	-	-	-	-	-	-	-	-	-	-	-	-	-	-	-	-	-	-	-	-	-	-	-	-	-	-	-	-	-	-	-	-	-	-	-	-	-	-	-	-	-	-	-
	Lung or breathing problems (Experienced)	1.06(0.83)	0.95(0.84)	1.12(0.64)	1.51(0.18)	0.96(0.87)	0.94(0.82)	0.92(0.75)	1.00(0.99)	0.79(0.43)	0.88(0.61)	0.69(0.14)	0.92(0.78)	0.58(0.12)	0.82(0.47)	0.90(0.66)	0.77(0.34)	1.26(0.53)	0.91(0.75)	1.03(0.91)	0.69(0.22)	1.33(0.43)	1.08(0.80)	1.06(0.82)	0.89(0.65)	0.62(0.21)	0.93(0.80)	0.81(0.47)	0.75(0.35)	0.87(0.65)	1.57(0.09)	1.21(0.47)	1.01(0.97)	0.61(0.04)	0.92(0.70)	0.84(0.47)	0.55(0.10)	1.18(0.59)	0.95(0.86)	0.86(0.56)	0.98(0.95)	0.42(0.00)	0.68(0.11)	0.82(0.41)	0.68(0.19)	0.95(0.85)	1.10(0.69)	0.92(0.74)	0.75(0.35)
	Stomach and bowel problems (Did not experience)	-	-	-	-	-	-	-	-	-	-	-	-	-	-	-	-	-	-	-	-	-	-	-	-	-	-	-	-	-	-	-	-	-	-	-	-	-	-	-	-	-	-	-	-	-	-	-	-
	Stomach and bowel problems (Experienced)	0.86(0.44)	1.09(0.67)	0.85(0.45)	0.95(0.85)	1.17(0.44)	1.05(0.82)	0.97(0.89)	1.06(0.82)	1.51(0.06)	1.19(0.41)	1.26(0.26)	1.05(0.85)	1.03(0.91)	0.95(0.81)	1.17(0.44)	1.09(0.71)	0.70(0.21)	0.77(0.27)	1.01(0.95)	0.69(0.12)	0.92(0.77)	0.64(0.06)	0.85(0.43)	0.85(0.45)	1.42(0.23)	1.50(0.09)	1.43(0.13)	1.22(0.46)	0.96(0.86)	0.89(0.58)	1.25(0.27)	0.67(0.13)	1.06(0.77)	0.95(0.78)	1.40(0.11)	0.70(0.27)	0.94(0.81)	1.35(0.16)	1.02(0.94)	0.96(0.87)	1.15(0.52)	0.95(0.80)	1.49(0.04)	0.87(0.59)	0.87(0.53)	0.88(0.52)	1.43(0.07)	0.83(0.49)
	Kidney and bladder problems (Did not experience)	-	-	-	-	-	-	-	-	-	-	-	-	-	-	-	-	-	-	-	-	-	-	-	-	-	-	-	-	-	-	-	-	-	-	-	-	-	-	-	-	-	-	-	-	-	-	-	-
	Kidney and bladder problems (Experienced)	1.05(0.86)	1.18(0.53)	1.19(0.53)	1.21(0.60)	0.98(0.94)	0.89(0.69)	0.97(0.90)	1.11(0.76)	1.15(0.66)	1.24(0.47)	0.96(0.89)	1.86(0.05)	2.45(0.01)	1.52(0.19)	1.69(0.07)	1.63(0.12)	1.32(0.51)	1.37(0.38)	1.87(0.05)	1.63(0.15)	0.85(0.70)	1.42(0.27)	1.18(0.57)	1.27(0.42)	1.15(0.74)	1.05(0.89)	1.42(0.30)	1.64(0.17)	1.42(0.29)	1.49(0.21)	2.06(0.02)	2.21(0.02)	0.99(0.96)	1.12(0.67)	1.30(0.33)	1.40(0.37)	1.08(0.82)	1.16(0.61)	1.38(0.25)	1.50(0.20)	1.39(0.28)	1.16(0.60)	1.50(0.15)	2.33(0.01)	1.01(0.97)	1.24(0.44)	1.18(0.54)	1.64(0.13)
	High blood pressure (Did not experience)	-	-	-	-	-	-	-	-	-	-	-	-	-	-	-	-	-	-	-	-	-	-	-	-	-	-	-	-	-	-	-	-	-	-	-	-	-	-	-	-	-	-	-	-	-	-	-	-
	High blood pressure (Experienced)	1.02(0.91)	1.25(0.29)	0.77(0.27)	0.56(0.08)	1.24(0.34)	0.89(0.62)	0.86(0.51)	0.65(0.17)	0.97(0.91)	0.97(0.90)	1.18(0.47)	0.85(0.56)	0.75(0.33)	0.64(0.07)	0.75(0.20)	0.61(0.05)	1.05(0.88)	0.78(0.35)	0.82(0.40)	0.85(0.53)	0.93(0.82)	1.24(0.40)	1.19(0.44)	0.82(0.41)	1.17(0.64)	2.24(0.00)	1.74(0.04)	1.74(0.07)	0.71(0.17)	1.04(0.86)	0.88(0.56)	0.77(0.37)	0.86(0.49)	0.87(0.52)	0.72(0.17)	0.47(0.04)	1.29(0.33)	0.95(0.83)	0.97(0.89)	0.84(0.51)	0.95(0.82)	1.29(0.23)	1.04(0.87)	0.97(0.91)	1.00(0.99)	1.63(0.02)	1.17(0.50)	0.93(0.82)
	Heart problems (Did not experience)	-	-	-	-	-	-	-	-	-	-	-	-	-	-	-	-	-	-	-	-	-	-	-	-	-	-	-	-	-	-	-	-	-	-	-	-	-	-	-	-	-	-	-	-	-	-	-	-
	Heart problems (Experienced)	1.01(0.97)	1.21(0.48)	0.74(0.33)	1.13(0.75)	0.84(0.56)	1.15(0.62)	0.63(0.14)	1.84(0.08)	0.53(0.08)	1.05(0.87)	0.82(0.50)	0.45(0.03)	0.78(0.53)	1.37(0.31)	1.24(0.45)	1.30(0.40)	0.80(0.60)	0.87(0.69)	1.07(0.83)	1.17(0.63)	0.47(0.08)	0.76(0.39)	0.71(0.23)	0.63(0.11)	0.90(0.81)	0.78(0.47)	0.63(0.18)	1.05(0.89)	0.63(0.19)	0.91(0.75)	0.72(0.28)	1.32(0.42)	1.07(0.80)	0.71(0.23)	0.90(0.72)	1.15(0.72)	1.22(0.54)	1.02(0.94)	0.73(0.30)	0.63(0.19)	1.33(0.35)	1.05(0.87)	1.13(0.66)	0.84(0.63)	1.04(0.89)	0.70(0.22)	0.78(0.40)	1.06(0.87)
	Sexual problems (Did not experience)	-	-	-	-	-	-	-	-	-	-	-	-	-	-	-	-	-	-	-	-	-	-	-	-	-	-	-	-	-	-	-	-	-	-	-	-	-	-	-	-	-	-	-	-	-	-	-	-
	Sexual problems (Experienced)	0.96(0.91)	1.07(0.81)	1.49(0.18)	1.02(0.96)	1.02(0.94)	1.14(0.64)	0.71(0.26)	1.14(0.74)	-	-	-	-	1.18(0.68)	1.02(0.95)	1.69(0.09)	1.91(0.05)	2.24(0.13)	3.04(0.01)	3.63(0.00)	3.47(0.00)	0.82(0.72)	3.02(0.00)	2.38(0.01)	2.17(0.03)	1.29(0.65)	2.26(0.09)	2.41(0.06)	2.17(0.11)	1.37(0.38)	1.47(0.25)	1.47(0.23)	1.44(0.36)	1.45(0.19)	1.18(0.56)	1.22(0.51)	0.71(0.47)	2.10(0.02)	1.08(0.83)	2.27(0.01)	2.42(0.01)	1.67(0.12)	1.34(0.36)	1.89(0.04)	1.91(0.08)	1.01(0.99)	1.19(0.56)	1.33(0.35)	1.21(0.61)
	Sleep disturbance (Did not experience)	-	-	-	-	-	-	-	-	-	-	-	-	-	-	-	-	-	-	-	-	-	-	-	-	-	-	-	-	-	-	-	-	-	-	-	-	-	-	-	-	-	-	-	-	-	-	-	-
	Sleep disturbance (Experienced)	0.91(0.62)	0.99(0.95)	1.11(0.61)	0.72(0.26)	0.82(0.30)	1.14(0.51)	1.23(0.30)	1.05(0.86)	1.01(0.98)	1.10(0.66)	1.45(0.06)	1.61(0.06)	0.74(0.22)	1.17(0.45)	1.33(0.14)	1.47(0.08)	0.60(0.05)	1.12(0.59)	1.15(0.48)	1.16(0.52)	0.64(0.08)	1.57(0.04)	0.86(0.44)	1.51(0.05)	1.02(0.93)	0.94(0.78)	1.01(0.95)	0.97(0.92)	1.15(0.49)	1.35(0.12)	1.42(0.07)	1.33(0.28)	1.04(0.82)	1.59(0.01)	1.53(0.05)	1.17(0.60)	0.68(0.10)	1.01(0.95)	0.99(0.96)	1.01(0.95)	1.31(0.17)	2.01(0.00)	2.56(0.00)	3.65(0.00)	1.35(0.11)	1.48(0.03)	2.22(0.00)	2.79(0.00)
	Mental health problems (Did not experience)	-	-	-	-	-	-	-	-	-	-	-	-	-	-	-	-	-	-	-	-	-	-	-	-	-	-	-	-	-	-	-	-	-	-	-	-	-	-	-	-	-	-	-	-	-	-	-	-
	Mental health problems (Experienced)	1.28(0.21)	1.15(0.48)	1.46(0.08)	1.50(0.17)	1.22(0.32)	1.00(0.98)	2.09(0.00)	2.38(0.00)	1.19(0.44)	1.80(0.01)	1.65(0.01)	2.70(0.00)	0.91(0.71)	1.07(0.74)	0.94(0.78)	1.35(0.18)	0.94(0.82)	1.07(0.75)	1.09(0.69)	1.47(0.10)	1.02(0.94)	1.24(0.34)	1.24(0.29)	1.40(0.12)	1.22(0.46)	1.54(0.07)	1.84(0.01)	2.30(0.00)	1.49(0.06)	1.51(0.04)	1.78(0.00)	3.28(0.00)	1.89(0.00)	1.99(0.00)	2.62(0.00)	3.49(0.00)	1.34(0.22)	1.84(0.00)	1.69(0.01)	2.26(0.00)	-	-	-	-	-	-	-	-
	Basilar invagination (Did not experience)	-	-	-	-	-	-	-	-	-	-	-	-	-	-	-	-	-	-	-	-	-	-	-	-	-	-	-	-	-	-	-	-	-	-	-	-	-	-	-	-	-	-	-	-	-	-	-	-
	Basilar invagination (Experienced)	1.56(0.15)	0.82(0.54)	1.30(0.39)	1.84(0.11)	0.93(0.83)	0.98(0.94)	0.93(0.83)	1.93(0.06)	1.21(0.63)	1.86(0.07)	2.44(0.00)	1.94(0.07)	1.21(0.64)	0.70(0.36)	1.17(0.62)	1.19(0.59)	1.07(0.89)	1.10(0.80)	0.98(0.95)	1.62(0.18)	1.09(0.85)	1.12(0.77)	1.11(0.75)	1.16(0.64)	1.06(0.91)	1.16(0.72)	1.87(0.11)	1.52(0.32)	0.86(0.70)	0.89(0.72)	1.07(0.82)	1.65(0.17)	0.86(0.64)	0.83(0.52)	1.05(0.87)	1.98(0.06)	1.48(0.30)	1.26(0.50)	1.77(0.07)	1.75(0.12)	1.26(0.52)	1.47(0.22)	1.62(0.12)	2.65(0.01)	1.21(0.59)	1.44(0.25)	1.25(0.48)	2.23(0.02)
	Fertility/reproductive problems (Did not experience)	-	-	-	-	-	-	-	-	-	-	-	-	-	-	-	-	-	-	-	-	-	-	-	-	-	-	-	-	-	-	-	-	-	-	-	-	-	-	-	-	-	-	-	-	-	-	-	-
	Fertility/reproductive problems (Experienced)	2.05(0.14)	1.03(0.96)	1.55(0.49)	2.92(0.24)	0.61(0.46)	0.91(0.86)	2.18(0.14)	3.90(0.09)	0.46(0.33)	3.84(0.01)	0.98(0.97)	2.46(0.20)	0.92(0.91)	1.92(0.23)	1.12(0.85)	1.29(0.71)	0.48(0.40)	1.03(0.97)	0.77(0.67)	2.01(0.28)	0.56(0.48)	0.44(0.26)	0.81(0.71)	1.56(0.43)	0.23(0.19)	0.82(0.77)	1.44(0.57)	1.58(0.52)	0.53(0.39)	1.91(0.25)	1.70(0.36)	1.62(0.55)	1.03(0.96)	2.74(0.05)	3.46(0.04)	4.10(0.06)	1.18(0.77)	1.48(0.48)	1.40(0.57)	1.63(0.49)	1.88(0.36)	3.14(0.07)	1.35(0.68)	3.17(0.12)	1.02(0.97)	1.26(0.69)	1.17(0.80)	2.29(0.24)
	Problems with chewing, swallowing and speaking (Did not experience)	-	-	-	-	-	-	-	-	-	-	-	-	-	-	-	-	-	-	-	-	-	-	-	-	-	-	-	-	-	-	-	-	-	-	-	-	-	-	-	-	-	-	-	-	-	-	-	-
	Problems with chewing, swallowing and speaking (Experienced)	1.09(0.81)	0.80(0.57)	1.13(0.74)	0.81(0.66)	0.61(0.26)	1.22(0.58)	1.11(0.78)	0.64(0.35)	0.82(0.69)	1.13(0.76)	1.55(0.25)	0.98(0.97)	1.24(0.66)	0.73(0.51)	1.10(0.80)	1.16(0.71)	0.44(0.24)	0.64(0.35)	0.93(0.86)	0.87(0.76)	0.87(0.82)	0.92(0.86)	1.35(0.46)	1.28(0.54)	0.36(0.10)	0.42(0.05)	0.51(0.10)	0.60(0.25)	0.67(0.40)	0.90(0.78)	0.80(0.57)	1.32(0.53)	1.05(0.91)	0.87(0.71)	1.17(0.67)	2.61(0.03)	0.52(0.22)	0.65(0.33)	0.89(0.78)	1.26(0.59)	0.57(0.23)	1.03(0.93)	0.89(0.75)	0.97(0.95)	0.62(0.24)	0.66(0.25)	0.53(0.10)	1.07(0.88)
	Obesity/overweight (Did not experience)	-	-	-	-	-	-	-	-	-	-	-	-	-	-	-	-	-	-	-	-	-	-	-	-	-	-	-	-	-	-	-	-	-	-	-	-	-	-	-	-	-	-	-	-	-	-	-	-
	Obesity/overweight (Experienced)	1.51(0.03)	1.46(0.05)	1.53(0.04)	1.55(0.13)	0.95(0.81)	1.39(0.10)	1.17(0.44)	1.34(0.28)	1.02(0.93)	1.23(0.34)	1.33(0.16)	1.25(0.38)	0.93(0.75)	1.00(1.00)	0.96(0.82)	1.30(0.23)	1.92(0.01)	1.60(0.04)	1.61(0.02)	1.87(0.01)	0.98(0.92)	1.21(0.39)	1.44(0.07)	1.79(0.01)	1.03(0.91)	0.87(0.53)	0.98(0.93)	1.23(0.42)	1.14(0.53)	1.28(0.21)	1.26(0.24)	1.49(0.13)	1.64(0.01)	1.27(0.21)	1.07(0.76)	2.04(0.02)	0.91(0.70)	1.15(0.50)	1.35(0.14)	1.63(0.04)	1.46(0.06)	1.17(0.41)	1.54(0.03)	1.78(0.02)	1.04(0.85)	1.24(0.25)	1.22(0.31)	1.74(0.03)
	Low/underweight (Did not experience)	-	-	-	-	-	-	-	-	-	-	-	-	-	-	-	-	-	-	-	-	-	-	-	-	-	-	-	-	-	-	-	-	-	-	-	-	-	-	-	-	-	-	-	-	-	-	-	-
	Low/underweight (Experienced)	0.71(0.51)	0.94(0.89)	0.81(0.70)	2.20(0.17)	0.36(0.08)	0.45(0.15)	0.59(0.29)	0.93(0.90)	0.28(0.10)	0.95(0.92)	0.59(0.33)	0.94(0.91)	0.57(0.36)	0.59(0.35)	0.73(0.48)	0.60(0.34)	0.46(0.35)	0.86(0.78)	0.74(0.54)	0.74(0.58)	0.19(0.12)	0.93(0.90)	0.81(0.65)	0.99(0.99)	0.15(0.02)	0.44(0.08)	0.28(0.01)	0.38(0.07)	0.31(0.05)	0.55(0.20)	0.29(0.01)	0.59(0.34)	0.22(0.05)	0.77(0.57)	0.55(0.23)	1.15(0.82)	0.34(0.17)	0.73(0.57)	1.42(0.44)	0.94(0.91)	0.65(0.48)	0.94(0.90)	1.16(0.76)	1.48(0.46)	0.63(0.39)	0.81(0.67)	1.24(0.64)	1.14(0.82)
	Table showing results from multinomial logistic regression. Each quality of life area was run as a separate model with all of the independent variables. Certain independent variables were removed from certain models, represented by blanks (-). Please see Appendix Table 1 for a more detailed explanation of the independent and dependent variables. Abbreviations: OI, osteogenesis imperfecta Footnote…
