# Supplementary material for: The IMPACT Survey: the humanistic impact of osteogenesis imperfecta in adults
Source: BMC Public Health. 2024 Nov 28;24:3318. doi: 10.1186/s12889-024-20555-0 (PMC11605868; doi:10.1186/s12889-024-20555-0)
Supplement: Supplementary file 11 — Supplementary Material 11 [file 12889_2024_20555_MOESM11_ESM.xlsx]

## Sheet: Supplementary Material 11
	Supplementary Material 11A. Heatmap showing proportion of adults with OI who worry a lot about the listed worries and concerns (n=1,440) a																							Supplementary Material 11B. Heatmap showing proportion of adults with OI who worry a little about the listed worries and concerns (n=1,440) a																							Supplementary Material 11C. Heatmap showing proportion of adults with OI who do not worry about the listed worries and concerns (n=1,440) a
			Getting older	Ability to care for oneself	Living independently b	Losing independence	Losing mobility	Ability to have a family b	OI complications	Future fractures	Pregnancy c	Menopause c	Losing a job	Future financial situation	Financial means to pay for treatment and care	Relationship with family and friends	Romantic relationships	Future of care recipients with OI d	Can't access doctors	Can't access medicines	Can't access care	Side effects				Getting older	Ability to care for oneself	Living independently b	Losing independence	Losing mobility	Ability to have a family b	OI complications	Future fractures	Pregnancy c	Menopause c	Losing a job	Future financial situation	Financial means to pay for treatment and care	Relationship with family and friends	Romantic relationships	Future of care recipients with OI d	Can't access doctors	Can't access medicines	Can't access care	Side effects				Getting older
	Subgroup, n(%)	Total n																						Subgroup, n(%)	Total n																						Subgroup, n(%)	Total n
	Overall population	1440	690 (47.9)	624 (43.3)	479 (37.1)	679 (47.2)	768 (53.3)	210 (16.3)	604 (41.9)	696 (48.3)	182 (18.1)	322 (31.9)	202 (14)	411 (28.5)	422 (29.3)	149 (10.3)	276 (19.2)	94 (62.7)	673 (46.7)	404 (28.1)	495 (34.4)	298 (20.7)		Overall population	1440	637 (44.2)	581 (40.3)	521 (40.4)	509 (35.3)	507 (35.2)	188 (14.6)	651 (45.2)	594 (41.3)	98 (9.7)	316 (31.3)	276 (19.2)	513 (35.6)	445 (30.9)	398 (27.6)	423 (29.4)	51 (34)	490 (34)	486 (33.8)	525 (36.5)	418 (29.0)		Overall population	1440	91 (6.3)
	OI severity, n(%) e																							OI severity, n(%) e																							OI severity, n(%) e
	Mild OI	507	200 (39.4)	169 (33.3)	119 (27.5)	178 (35.1)	217 (42.8)	44 (10.2)	161 (31.8)	201 (39.6)	67 (18.3)	112 (30.6)	56 (11.0)	104 (20.5)	107 (21.1)	27 (5.3)	43 (8.5)	43 (58.1)	195 (38.5)	105 (20.7)	133 (26.2)	84 (16.6)		Mild OI	507	263 (51.9)	228 (45.0)	184 (42.5)	202 (39.8)	215 (42.4)	65 (15.0)	266 (52.5)	253 (49.9)	54 (14.8)	110 (30.1)	87 (17.2)	170 (33.5)	154 (30.4)	116 (22.9)	138 (27.2)	28 (37.8)	189 (37.3)	168 (33.1)	184 (36.3)	134 (26.4)		Mild OI	507	36 (7.1)
	Moderate OI	671	347 (51.7)	315 (46.9)	234 (38.6)	352 (52.5)	397 (59.2)	104 (17.1)	311 (46.3)	370 (55.1)	87 (18.9)	148 (32.1)	105 (15.6)	217 (32.3)	225 (33.5)	81 (12.1)	144 (21.5)	44 (68.8)	341 (50.8)	222 (33.1)	266 (39.6)	149 (22.2)		Moderate OI	671	278 (41.4)	265 (39.5)	258 (42.5)	233 (34.7)	219 (32.6)	97 (16.0)	286 (42.6)	239 (35.6)	34 (7.4)	163 (35.4)	153 (22.8)	248 (37.0)	218 (32.5)	206 (30.7)	219 (32.6)	19 (29.7)	226 (33.7)	222 (33.1)	241 (35.9)	211 (31.4)		Moderate OI	671	38 (5.7)
	Severe OI	205	111 (54.1)	107 (52.2)	99 (50.0)	114 (55.6)	118 (57.6)	49 (24.7)	105 (51.2)	97 (47.3)	22 (15.7)	47 (33.6)	30 (14.6)	66 (32.2)	66 (32.2)	29 (14.1)	73 (35.6)	3 (42.9)	100 (48.8)	56 (27.3)	66 (32.2)	43 (21.0)		Severe OI	205	80 (39.0)	71 (34.6)	68 (34.3)	62 (30.2)	58 (28.3)	22 (11.1)	83 (40.5)	84 (41.0)	8 (5.7)	34 (24.3)	29 (14.1)	78 (38.0)	55 (26.8)	64 (31.2)	53 (25.9)	3 (42.9)	65 (31.7)	78 (38.0)	85 (41.5)	61 (29.8)		Severe OI	205	11 (5.4)
	Sex, n(%) f																							Sex, n(%) f																							Sex, n(%) f
	Female	1008	521 (51.7)	475 (47.1)	363 (40.3)	511 (50.7)	568 (56.3)	137 (15.2)	464 (46.0)	523 (51.9)	182 (18.1)	322 (31.9)	146 (14.5)	312 (31.0)	306 (30.4)	100 (9.9)	177 (17.6)	74 (68.5)	510 (50.6)	300 (29.8)	369 (36.6)	223 (22.1)		Female	1008	418 (41.5)	384 (38.1)	341 (37.9)	336 (33.3)	332 (32.9)	115 (12.8)	429 (42.6)	401 (39.8)	98 (9.7)	316 (31.3)	193 (19.1)	349 (34.6)	310 (30.8)	279 (27.7)	298 (29.6)	32 (29.6)	336 (33.3)	343 (34.0)	374 (37.1)	292 (29.0)		Female	1008	52 (5.2)
	Male	423	164 (38.8)	142 (33.6)	111 (29.1)	162 (38.3)	194 (45.9)	72 (18.8)	136 (32.2)	167 (39.5)	-	-	54 (12.8)	95 (22.5)	114 (27.0)	48 (11.3)	96 (22.7)	20 (48.8)	159 (37.6)	101 (23.9)	122 (28.8)	72 (17.0)		Male	423	216 (51.1)	197 (46.6)	179 (46.9)	172 (40.7)	175 (41.4)	71 (18.6)	218 (51.5)	190 (44.9)	-	-	79 (18.7)	159 (37.6)	129 (30.5)	116 (27.4)	123 (29.1)	18 (43.9)	149 (35.2)	139 (32.9)	147 (34.8)	122 (28.8)		Male	423	38 (9.0)
	Age, years, n(%) g																							Age, years, n(%) g																							Age, years, n(%) g
	18–30	290	112 (38.6)	114 (39.3)	86 (30.6)	128 (44.1)	133 (45.9)	89 (31.7)	118 (40.7)	125 (43.1)	81 (40.5)	40 (20.0)	62 (21.4)	87 (30.0)	88 (30.3)	29 (10.0)	87 (30.0)	7 (77.8)	132 (45.5)	77 (26.6)	94 (32.4)	46 (15.9)		18–30	290	134 (46.2)	96 (33.1)	101 (35.9)	87 (30.0)	92 (31.7)	80 (28.5)	115 (39.7)	116 (40.0)	51 (25.5)	57 (28.5)	59 (20.3)	97 (33.4)	89 (30.7)	69 (23.8)	77 (26.6)	2 (22.2)	89 (30.7)	83 (28.6)	100 (34.5)	64 (22.1)		18–30	290	36 (12.4)
	31–40	390	203 (52.1)	160 (41.0)	108 (33.3)	168 (43.1)	187 (47.9)	69 (21.3)	152 (39.0)	170 (43.6)	81 (30.0)	111 (41.1)	53 (13.6)	112 (28.7)	113 (29.0)	42 (10.8)	81 (20.8)	47 (71.2)	172 (44.1)	109 (27.9)	127 (32.6)	76 (19.5)		31–40	390	166 (42.6)	165 (42.3)	129 (39.8)	151 (38.7)	156 (40.0)	62 (19.1)	201 (51.5)	179 (45.9)	40 (14.8)	103 (38.1)	102 (26.2)	153 (39.2)	124 (31.8)	112 (28.7)	131 (33.6)	18 (27.3)	146 (37.4)	143 (36.7)	148 (37.9)	119 (30.5)		31–40	390	17 (4.4)
	41–50	298	152 (51)	141 (47.3)	106 (42.2)	152 (51.0)	175 (58.7)	29 (11.6)	133 (44.6)	157 (52.7)	14 (6.8)	96 (46.6)	45 (15.1)	90 (30.2)	83 (27.9)	25 (8.4)	52 (17.4)	27 (57.4)	147 (49.3)	99 (33.2)	107 (35.9)	78 (26.2)		41–50	298	128 (43.0)	121 (40.6)	104 (41.4)	101 (33.9)	100 (33.6)	22 (8.8)	131 (44.0)	118 (39.6)	5 (2.4)	83 (40.3)	67 (22.5)	103 (34.6)	96 (32.2)	83 (27.9)	85 (28.5)	18 (38.3)	97 (32.6)	89 (29.9)	104 (34.9)	85 (28.5)		41–50	298	15 (5.0)
	51–60	261	136 (52.1)	126 (48.3)	108 (45.2)	137 (52.5)	158 (60.5)	18 (7.5)	119 (45.6)	141 (54.0)	6 (3.3)	63 (34.4)	36 (13.8)	83 (31.8)	91 (34.9)	32 (12.3)	35 (13.4)	10 (45.5)	135 (51.7)	83 (31.8)	107 (41.0)	61 (23.4)		51–60	261	114 (43.7)	105 (40.2)	95 (39.7)	93 (35.6)	88 (33.7)	17 (7.1)	110 (42.1)	102 (39.1)	1 (0.5)	55 (30.1)	41 (15.7)	90 (34.5)	78 (29.9)	70 (26.8)	87 (33.3)	10 (45.5)	89 (34.1)	96 (36.8)	98 (37.5)	96 (36.8)		51–60	261	9 (3.4)
	Over 60	201	87 (43.3)	83 (41.3)	71 (36.4)	94 (46.8)	115 (57.2)	5 (2.6)	82 (40.8)	103 (51.2)	0 (0)	12 (8.1)	6 (3)	39 (19.4)	47 (23.4)	21 (10.4)	21 (10.4)	3 (50.0)	87 (43.3)	36 (17.9)	60 (29.9)	37 (18.4)		Over 60	201	95 (47.3)	94 (46.8)	92 (47.2)	77 (38.3)	71 (35.3)	7 (3.6)	94 (46.8)	79 (39.3)	1 (0.7)	18 (12.1)	7 (3.5)	70 (34.8)	58 (28.9)	64 (31.8)	43 (21.4)	3 (50.0)	69 (34.3)	75 (37.3)	75 (37.3)	54 (26.9)		Over 60	201	14 (7.0)
	Mobility status, n(%) h																							Mobility status, n(%) h																							Mobility status, n(%) h
	Walking	953	465 (48.8)	405 (42.5)	282 (34.8)	425 (44.6)	497 (52.2)	126 (15.5)	403 (42.3)	470 (49.3)	148 (22.1)	228 (34.1)	148 (15.5)	277 (29.1)	274 (28.8)	93 (9.8)	148 (15.5)	90 (63.4)	437 (45.9)	266 (27.9)	325 (34.1)	209 (21.9)		Walking	953	425 (44.6)	381 (40.0)	326 (40.2)	347 (36.4)	354 (37.1)	134 (16.5)	427 (44.8)	400 (42.0)	81 (12.1)	211 (31.5)	192 (20.1)	324 (34.0)	295 (31.0)	261 (27.4)	287 (30.1)	47 (33.1)	334 (35.0)	320 (33.6)	336 (35.3)	278 (29.2)		Walking	953	51 (5.4)
	Assisted walking i	389	211 (54.2)	203 (52.2)	165 (45.6)	226 (58.1)	256 (65.8)	56 (15.5)	198 (50.9)	238 (61.2)	36 (12.7)	91 (32.0)	55 (14.1)	143 (36.8)	141 (36.2)	68 (17.5)	94 (24.2)	19 (70.4)	207 (53.2)	139 (35.7)	175 (45.0)	103 (26.5)		Assisted walking i	389	151 (38.8)	142 (36.5)	137 (37.8)	122 (31.4)	109 (28.0)	43 (11.9)	150 (38.6)	127 (32.6)	15 (5.3)	79 (27.8)	73 (18.8)	130 (33.4)	131 (33.7)	120 (30.8)	125 (32.1)	7 (25.9)	122 (31.4)	131 (33.7)	130 (33.4)	129 (33.2)		Assisted walking i	389	22 (5.7)
	Wheelchair users j	556	259 (46.6)	250 (45.0)	217 (40.2)	281 (50.5)	306 (55.0)	100 (18.5)	226 (40.6)	245 (44.1)	60 (15.3)	111 (28.3)	59 (10.6)	158 (28.4)	158 (28.4)	54 (9.7)	147 (26.4)	11 (68.8)	268 (48.2)	154 (27.7)	192 (34.5)	100 (18.0)		Wheelchair users j	556	239 (43.0)	218 (39.2)	207 (38.3)	187 (33.6)	174 (31.3)	80 (14.8)	254 (45.7)	230 (41.4)	29 (7.4)	126 (32.1)	115 (20.7)	220 (39.6)	180 (32.4)	167 (30.0)	171 (30.8)	5 (31.3)	183 (32.9)	191 (34.4)	219 (39.4)	167 (30.0)		Wheelchair users j	556	48 (8.6)
	Employment status, n(%) k																							Employment status, n(%) k																							Employment status, n(%) k
	Employed l	837	386 (46.1)	333 (39.8)	247 (33.4)	359 (42.9)	405 (48.4)	130 (17.6)	326 (38.9)	380 (45.4)	132 (23.2)	200 (35.2)	133 (15.9)	216 (25.8)	207 (24.7)	73 (8.7)	138 (16.5)	57 (58.8)	362 (43.2)	216 (25.8)	255 (30.5)	151 (18.0)		Employed l	837	398 (47.6)	364 (43.5)	311 (42.0)	321 (38.4)	339 (40.5)	118 (15.9)	409 (48.9)	372 (44.4)	63 (11.1)	212 (37.3)	220 (26.3)	311 (37.2)	274 (32.7)	202 (24.1)	258 (30.8)	37 (38.1)	307 (36.7)	283 (33.8)	323 (38.6)	237 (28.3)		Employed l	837	46 (5.5)
	Unemployed m	603	304 (50.4)	291 (48.3)	232 (42.2)	320 (53.1)	363 (60.2)	80 (14.5)	278 (46.1)	316 (52.4)	50 (11.4)	122 (27.7)	69 (11.4)	195 (32.3)	215 (35.7)	76 (12.6)	138 (22.9)	37 (69.8)	311 (51.6)	188 (31.2)	240 (39.8)	147 (24.4)		Unemployed m	603	239 (39.6)	217 (36.0)	210 (38.2)	188 (31.2)	168 (27.9)	70 (12.7)	242 (40.1)	222 (36.8)	35 (8.0)	104 (23.6)	56 (9.3)	202 (33.5)	171 (28.4)	196 (32.5)	165 (27.4)	14 (26.4)	183 (30.3)	203 (33.7)	202 (33.5)	181 (30.0)		Unemployed m	603	45 (7.5)
	Household living arrangement, n(%) n																							Household living arrangement, n(%) n																							Household living arrangement, n(%) n
	Living alone	315	143 (45.4)	145 (46.0)	129 (41.0)	159 (50.5)	173 (54.9)	52 (16.5)	127 (40.3)	149 (47.3)	27 (12.4)	58 (26.7)	39 (12.4)	83 (26.3)	85 (27.0)	31 (9.8)	82 (26.0)	-	144 (45.7)	70 (22.2)	97 (30.8)	57 (18.1)		Living alone	315	143 (45.4)	125 (39.7)	113 (35.9)	107 (34.0)	105 (33.3)	47 (14.9)	130 (41.3)	133 (42.2)	14 (6.5)	57 (26.3)	47 (14.9)	115 (36.5)	94 (29.8)	94 (29.8)	105 (33.3)	-	102 (32.4)	114 (36.2)	116 (36.8)	91 (28.9)		Living alone	315	24 (7.6)
	Living with partner only	421	199 (47.3)	162 (38.5)	149 (35.4)	188 (44.7)	227 (53.9)	48 (11.4)	173 (41.1)	207 (49.2)	47 (15.9)	89 (30.1)	44 (10.5)	103 (24.5)	103 (24.5)	39 (9.3)	40 (9.5)	-	203 (48.2)	109 (25.9)	128 (30.4)	90 (21.4)		Living with partner only	421	196 (46.6)	192 (45.6)	185 (43.9)	155 (36.8)	154 (36.6)	56 (13.3)	208 (49.4)	172 (40.9)	22 (7.4)	90 (30.4)	81 (19.2)	150 (35.6)	150 (35.6)	103 (24.5)	112 (26.6)	-	147 (34.9)	150 (35.6)	169 (40.1)	119 (28.3)		Living with partner only	421	19 (4.5)
	Living with partner and children	345	178 (51.6)	138 (40.0)	58 (26.5)	141 (40.9)	176 (51.0)	8 (3.7)	133 (38.6)	155 (44.9)	46 (18.8)	100 (40.8)	47 (13.6)	94 (27.2)	88 (25.5)	29 (8.4)	35 (10.1)	77 (61.1)	151 (43.8)	110 (31.9)	122 (35.4)	87 (25.2)		Living with partner and children	345	153 (44.3)	154 (44.6)	106 (48.4)	145 (42.0)	138 (40.0)	17 (7.8)	177 (51.3)	168 (48.7)	31 (12.7)	102 (41.6)	81 (23.5)	117 (33.9)	103 (29.9)	99 (28.7)	105 (30.4)	44 (34.9)	128 (37.1)	105 (30.4)	115 (33.3)	98 (28.4)		Living with partner and children	345	11 (3.2)
	Living with parents	271	121 (44.6)	128 (47.2)	112 (42.3)	140 (51.7)	145 (53.5)	78 (29.4)	126 (46.5)	137 (50.6)	43 (24.2)	51 (28.7)	57 (21.0)	100 (36.9)	110 (40.6)	37 (13.7)	93 (34.3)	5 (83.3)	134 (49.4)	90 (33.2)	112 (41.3)	53 (19.6)		Living with parents	271	122 (45.0)	94 (34.7)	90 (34.0)	86 (31.7)	80 (29.5)	60 (22.6)	107 (39.5)	97 (35.8)	31 (17.4)	51 (28.7)	59 (21.8)	106 (39.1)	83 (30.6)	76 (28.0)	82 (30.3)	1 (16.7)	85 (31.4)	89 (32.8)	93 (34.3)	77 (28.4)		Living with parents	271	22 (8.1)
	Other o	115	59 (51.3)	59 (51.3)	40 (39.6)	65 (56.5)	62 (53.9)	26 (25.7)	56 (48.7)	60 (52.2)	19 (20.9)	34 (37.4)	18 (15.7)	45 (39.1)	45 (39.1)	15 (13.0)	31 (27.0)	10 (71.4)	58 (50.4)	41 (35.7)	47 (40.9)	20 (17.4)		Other o	115	43 (37.4)	31 (27.0)	37 (36.6)	29 (25.2)	40 (34.8)	17 (16.8)	43 (37.4)	41 (35.7)	7 (7.7)	23 (25.3)	16 (13.9)	30 (26.1)	25 (21.7)	31 (27.0)	27 (23.5)	4 (28.6)	33 (28.7)	35 (30.4)	36 (31.3)	33 (28.7)		Other o	115	11 (9.6)
	Signs, symptoms, and events, n(%) p																							Signs, symptoms, and events, n(%) p																							Signs, symptoms, and events, n(%) p
	Pain	1178	612 (52.0)	558 (47.4)	425 (40.1)	596 (50.6)	678 (57.6)	173 (16.3)	536 (45.5)	610 (51.8)	150 (17.6)	281 (33.0)	176 (14.9)	365 (31.0)	370 (31.4)	136 (11.5)	237 (20.1)	77 (64.7)	590 (50.1)	359 (30.5)	439 (37.3)	258 (21.9)		Pain	1178	492 (41.8)	459 (39.0)	428 (40.4)	401 (34.0)	396 (33.6)	151 (14.3)	520 (44.1)	463 (39.3)	74 (8.7)	264 (31.0)	234 (19.9)	432 (36.7)	364 (30.9)	358 (30.4)	366 (31.1)	40 (33.6)	392 (33.3)	404 (34.3)	433 (36.8)	356 (30.2)		Pain	1178	59 (5.0)
	Fractures	394	214 (54.3)	197 (50.0)	152 (42.3)	219 (55.6)	241 (61.2)	70 (19.5)	191 (48.5)	227 (57.6)	58 (20.7)	76 (27.1)	74 (18.8)	138 (35.0)	145 (36.8)	56 (14.2)	95 (24.1)	24 (68.6)	219 (55.6)	138 (35.0)	157 (39.8)	93 (23.6)		Fractures	394	150 (38.1)	148 (37.6)	143 (39.8)	123 (31.2)	120 (30.5)	47 (13.1)	152 (38.6)	139 (35.3)	28 (10.0)	91 (32.5)	74 (18.8)	146 (37.1)	119 (30.2)	130 (33.0)	125 (31.7)	11 (31.4)	118 (29.9)	134 (34.0)	139 (35.3)	133 (33.8)		Fractures	394	27 (6.9)
	Arm fractures	97	44 (45.4)	44 (45.4)	30 (34.5)	51 (52.6)	52 (53.6)	18 (20.7)	50 (51.5)	57 (58.8)	12 (18.2)	19 (28.8)	18 (18.6)	31 (32.0)	36 (37.1)	14 (14.4)	26 (26.8)	8 (80.0)	51 (52.6)	31 (32.0)	40 (41.2)	23 (23.7)		Arm fractures	97	40 (41.2)	36 (37.1)	37 (42.5)	30 (30.9)	28 (28.9)	11 (12.6)	34 (35.1)	31 (32.0)	8 (12.1)	19 (28.8)	20 (20.6)	36 (37.1)	29 (29.9)	27 (27.8)	35 (36.1)	2 (20.0)	27 (27.8)	32 (33.0)	30 (30.9)	33 (34.0)		Arm fractures	97	11 (11.3)
	Leg fractures	151	88 (58.3)	81 (53.6)	60 (43.2)	86 (57.0)	99 (65.6)	32 (23.0)	75 (49.7)	86 (57.0)	24 (20.5)	38 (32.5)	31 (20.5)	66 (43.7)	70 (46.4)	27 (17.9)	47 (31.1)	11 (91.7)	88 (58.3)	56 (37.1)	66 (43.7)	40 (26.5)		Leg fractures	151	54 (35.8)	54 (35.8)	53 (38.1)	45 (29.8)	39 (25.8)	16 (11.5)	52 (34.4)	53 (35.1)	9 (7.7)	36 (30.8)	25 (16.6)	48 (31.8)	42 (27.8)	47 (31.1)	48 (31.8)	1 (8.3)	45 (29.8)	51 (33.8)	52 (34.4)	54 (35.8)		Leg fractures	151	8 (5.3)
	Vertebral fractures	103	64 (62.1)	59 (57.3)	48 (50.0)	64 (62.1)	75 (72.8)	18 (18.8)	58 (56.3)	70 (68.0)	12 (15.8)	26 (34.2)	26 (25.2)	45 (43.7)	40 (38.8)	22 (21.4)	31 (30.1)	6 (85.7)	65 (63.1)	45 (43.7)	50 (48.5)	29 (28.2)		Vertebral fractures	103	37 (35.9)	39 (37.9)	36 (37.5)	29 (28.2)	26 (25.2)	9 (9.4)	33 (32.0)	27 (26.2)	9 (11.8)	25 (32.9)	18 (17.5)	39 (37.9)	32 (31.1)	43 (41.7)	31 (30.1)	1 (14.3)	30 (29.1)	39 (37.9)	38 (36.9)	36 (35.0)		Vertebral fractures	103	2 (1.9)
	Rib fractures	141	79 (56.0)	78 (55.3)	53 (40.2)	77 (54.6)	95 (67.4)	28 (21.2)	63 (44.7)	77 (54.6)	16 (17.0)	24 (25.5)	24 (17.0)	51 (36.2)	53 (37.6)	22 (15.6)	37 (26.2)	6 (66.7)	83 (58.9)	53 (37.6)	60 (42.6)	36 (25.5)		Rib fractures	141	56 (39.7)	48 (34.0)	59 (44.7)	46 (32.6)	37 (26.2)	12 (9.1)	58 (41.1)	53 (37.6)	10 (10.6)	26 (27.7)	27 (19.1)	54 (38.3)	42 (29.8)	48 (34.0)	43 (30.5)	3 (33.3)	40 (28.4)	49 (34.8)	51 (36.2)	46 (32.6)		Rib fractures	141	5 (3.5)
	Other fractures	199	117 (58.8)	107 (53.8)	78 (44.6)	115 (57.8)	128 (64.3)	34 (19.4)	98 (49.2)	118 (59.3)	33 (22.9)	38 (26.4)	42 (21.1)	79 (39.7)	75 (37.7)	30 (15.1)	49 (24.6)	16 (66.7)	105 (52.8)	70 (35.2)	74 (37.2)	48 (24.1)		Other fractures	199	74 (37.2)	73 (36.7)	69 (39.4)	58 (29.1)	62 (31.2)	23 (13.1)	74 (37.2)	73 (36.7)	17 (11.8)	44 (30.6)	41 (20.6)	71 (35.7)	62 (31.2)	71 (35.7)	65 (32.7)	8 (33.3)	66 (33.2)	65 (32.7)	81 (40.7)	65 (32.7)		Other fractures	199	6 (3.0)
	Fatigue	964	526 (54.6)	473 (49.1)	364 (42.2)	509 (52.8)	576 (59.8)	144 (16.7)	449 (46.6)	506 (52.5)	129 (18.5)	243 (34.8)	146 (15.1)	313 (32.5)	314 (32.6)	123 (12.8)	213 (22.1)	67 (65.7)	491 (50.9)	293 (30.4)	360 (37.3)	215 (22.3)		Fatigue	964	389 (40.4)	373 (38.7)	351 (40.7)	324 (33.6)	312 (32.4)	116 (13.5)	418 (43.4)	373 (38.7)	65 (9.3)	221 (31.6)	200 (20.7)	364 (37.8)	288 (29.9)	301 (31.2)	311 (32.3)	33 (32.4)	313 (32.5)	340 (35.3)	368 (38.2)	305 (31.6)		Fatigue	964	40 (4.1)
	Scoliosis or other bone problems	672	402 (59.8)	356 (53.0)	282 (46.5)	371 (55.2)	420 (62.5)	116 (19.1)	346 (51.5)	361 (53.7)	89 (17.7)	184 (36.6)	111 (16.5)	235 (35.0)	229 (34.1)	85 (12.6)	165 (24.6)	48 (72.7)	361 (53.7)	224 (33.3)	269 (40.0)	165 (24.6)		Scoliosis or other bone problems	672	236 (35.1)	238 (35.4)	230 (38.0)	220 (32.7)	197 (29.3)	90 (14.9)	276 (41.1)	255 (37.9)	45 (8.9)	150 (29.8)	141 (21.0)	254 (37.8)	204 (30.4)	234 (34.8)	219 (32.6)	16 (24.2)	219 (32.6)	231 (34.4)	251 (37.4)	206 (30.7)		Scoliosis or other bone problems	672	25 (3.7)
	Soft tissue problems or injuries	789	432 (54.8)	384 (48.7)	294 (41.7)	397 (50.3)	467 (59.2)	113 (16.0)	367 (46.5)	417 (52.9)	91 (15.4)	203 (34.3)	114 (14.4)	262 (33.2)	244 (30.9)	91 (11.5)	158 (20.0)	53 (63.1)	401 (50.8)	235 (29.8)	301 (38.1)	181 (22.9)		Soft tissue problems or injuries	789	322 (40.8)	309 (39.2)	286 (40.6)	283 (35.9)	265 (33.6)	87 (12.3)	347 (44.0)	305 (38.7)	52 (8.8)	188 (31.8)	147 (18.6)	273 (34.6)	237 (30.0)	248 (31.4)	246 (31.2)	30 (35.7)	272 (34.5)	272 (34.5)	285 (36.1)	232 (29.4)		Soft tissue problems or injuries	789	29 (3.7)
	Hypermobility	378	215 (56.9)	194 (51.3)	141 (42.6)	196 (51.9)	219 (57.9)	65 (19.6)	177 (46.8)	197 (52.1)	65 (22.0)	111 (37.5)	75 (19.8)	134 (35.4)	109 (28.8)	50 (13.2)	88 (23.3)	33 (70.2)	193 (51.1)	117 (31.0)	140 (37.0)	96 (25.4)		Hypermobility	378	150 (39.7)	131 (34.7)	121 (36.6)	126 (33.3)	128 (33.9)	52 (15.7)	154 (40.7)	151 (39.9)	30 (10.1)	99 (33.4)	73 (19.3)	130 (34.4)	117 (31.0)	130 (34.4)	129 (34.1)	13 (27.7)	129 (34.1)	136 (36.0)	138 (36.5)	114 (30.2)		Hypermobility	378	8 (2.1)
	Joint problems	558	317 (56.8)	294 (52.7)	228 (45.4)	307 (55.0)	360 (64.5)	73 (14.5)	274 (49.1)	307 (55.0)	55 (13.1)	142 (33.7)	90 (16.1)	197 (35.3)	209 (37.5)	73 (13.1)	112 (20.1)	40 (71.4)	319 (57.2)	188 (33.7)	242 (43.4)	151 (27.1)		Joint problems	558	217 (38.9)	201 (36.0)	193 (38.4)	176 (31.5)	164 (29.4)	50 (10.0)	237 (42.5)	211 (37.8)	27 (6.4)	121 (28.7)	102 (18.3)	187 (33.5)	146 (26.2)	182 (32.6)	163 (29.2)	16 (28.6)	170 (30.5)	187 (33.5)	185 (33.2)	162 (29.0)		Joint problems	558	21 (3.8)
	Hearing problems	606	311 (51.3)	288 (47.5)	215 (40.6)	321 (53.0)	363 (59.9)	86 (16.3)	286 (47.2)	317 (52.3)	63 (14.5)	149 (34.4)	94 (15.5)	200 (33.0)	211 (34.8)	79 (13.0)	124 (20.5)	54 (70.1)	296 (48.8)	192 (31.7)	236 (38.9)	152 (25.1)		Hearing problems	606	257 (42.4)	237 (39.1)	210 (39.7)	202 (33.3)	196 (32.3)	68 (12.9)	269 (44.4)	232 (38.3)	34 (7.9)	128 (29.6)	115 (19.0)	227 (37.5)	181 (29.9)	183 (30.2)	185 (30.5)	22 (28.6)	218 (36.0)	210 (34.7)	220 (36.3)	168 (27.7)		Hearing problems	606	30 (5.0)
	Eye or vision problems	424	242 (57.1)	226 (53.3)	173 (46.0)	235 (55.4)	264 (62.3)	71 (18.9)	221 (52.1)	240 (56.6)	55 (17.2)	109 (34.1)	73 (17.2)	150 (35.4)	167 (39.4)	66 (15.6)	111 (26.2)	29 (60.4)	236 (55.7)	163 (38.4)	190 (44.8)	126 (29.7)		Eye or vision problems	424	151 (35.6)	137 (32.3)	139 (37.0)	126 (29.7)	123 (29.0)	58 (15.4)	166 (39.2)	148 (34.9)	23 (7.2)	87 (27.2)	76 (17.9)	162 (38.2)	131 (30.9)	147 (34.7)	146 (34.4)	18 (37.5)	126 (29.7)	130 (30.7)	142 (33.5)	123 (29.0)		Eye or vision problems	424	25 (5.9)
	Dental problems	626	342 (54.6)	313 (50.0)	239 (43.1)	337 (53.8)	376 (60.1)	105 (19.0)	312 (49.8)	347 (55.4)	85 (18.8)	161 (35.6)	114 (18.2)	225 (35.9)	231 (36.9)	90 (14.4)	134 (21.4)	51 (70.8)	337 (53.8)	209 (33.4)	261 (41.7)	162 (25.9)		Dental problems	626	249 (39.8)	233 (37.2)	212 (38.3)	198 (31.6)	196 (31.3)	72 (13.0)	264 (42.2)	234 (37.4)	31 (6.9)	128 (28.3)	110 (17.6)	231 (36.9)	191 (30.5)	188 (30.0)	207 (33.1)	19 (26.4)	199 (31.8)	208 (33.2)	228 (36.4)	186 (29.7)		Dental problems	626	26 (4.2)
	Lung or breathing problems	282	162 (57.4)	151 (53.5)	124 (47.5)	164 (58.2)	183 (64.9)	53 (20.3)	153 (54.3)	150 (53.2)	29 (15.5)	51 (27.3)	44 (15.6)	105 (37.2)	100 (35.5)	49 (17.4)	73 (25.9)	19 (90.5)	153 (54.3)	89 (31.6)	105 (37.2)	64 (22.7)		Lung or breathing problems	282	103 (36.5)	98 (34.8)	105 (40.2)	84 (29.8)	74 (26.2)	37 (14.2)	107 (37.9)	102 (36.2)	14 (7.5)	58 (31.0)	53 (18.8)	106 (37.6)	83 (29.4)	89 (31.6)	91 (32.3)	2 (9.5)	83 (29.4)	103 (36.5)	110 (39.0)	91 (32.3)		Lung or breathing problems	282	16 (5.7)
	Stomach and bowel problems	501	306 (61.1)	277 (55.3)	214 (46.8)	277 (55.3)	315 (62.9)	101 (22.1)	254 (50.7)	290 (57.9)	74 (19.3)	144 (37.6)	103 (20.6)	199 (39.7)	193 (38.5)	77 (15.4)	128 (25.5)	33 (75.0)	285 (56.9)	178 (35.5)	221 (44.1)	128 (25.5)		Stomach and bowel problems	501	175 (34.9)	173 (34.5)	172 (37.6)	165 (32.9)	144 (28.7)	67 (14.7)	202 (40.3)	172 (34.3)	39 (10.2)	102 (26.6)	93 (18.6)	177 (35.3)	145 (28.9)	172 (34.3)	172 (34.3)	11 (25.0)	141 (28.1)	171 (34.1)	173 (34.5)	158 (31.5)		Stomach and bowel problems	501	15 (3.0)
	Kidney and bladder problems	190	119 (62.6)	111 (58.4)	90 (52.0)	118 (62.1)	120 (63.2)	32 (18.5)	108 (56.8)	110 (57.9)	22 (15.2)	54 (37.2)	34 (17.9)	81 (42.6)	81 (42.6)	34 (17.9)	55 (28.9)	14 (82.4)	102 (53.7)	73 (38.4)	82 (43.2)	54 (28.4)		Kidney and bladder problems	190	60 (31.6)	59 (31.1)	50 (28.9)	44 (23.2)	51 (26.8)	18 (10.4)	65 (34.2)	67 (35.3)	11 (7.6)	34 (23.4)	28 (14.7)	71 (37.4)	51 (26.8)	66 (34.7)	56 (29.5)	3 (17.6)	62 (32.6)	61 (32.1)	70 (36.8)	57 (30.0)		Kidney and bladder problems	190	9 (4.7)
	High blood pressure	344	186 (54.1)	160 (46.5)	127 (40.6)	178 (51.7)	212 (61.6)	35 (11.2)	158 (45.9)	187 (54.4)	16 (7.2)	67 (30.0)	45 (13.1)	98 (28.5)	109 (31.7)	42 (12.2)	63 (18.3)	19 (61.3)	176 (51.2)	97 (28.2)	124 (36.0)	70 (20.3)		High blood pressure	344	135 (39.2)	148 (43.0)	133 (42.5)	117 (34.0)	109 (31.7)	31 (9.9)	153 (44.5)	134 (39.0)	6 (2.7)	59 (26.5)	56 (16.3)	127 (36.9)	111 (32.3)	105 (30.5)	107 (31.1)	11 (35.5)	114 (33.1)	125 (36.3)	127 (36.9)	115 (33.4)		High blood pressure	344	19 (5.5)
	Heart problems	162	100 (61.7)	89 (54.9)	82 (55.4)	92 (56.8)	98 (60.5)	21 (14.2)	93 (57.4)	94 (58.0)	17 (15.0)	35 (31.0)	20 (12.3)	58 (35.8)	61 (37.7)	32 (19.8)	31 (19.1)	10 (71.4)	88 (54.3)	56 (34.6)	69 (42.6)	40 (24.7)		Heart problems	162	55 (34.0)	56 (34.6)	45 (30.4)	47 (29.0)	48 (29.6)	16 (10.8)	54 (33.3)	52 (32.1)	10 (8.8)	31 (27.4)	32 (19.8)	64 (39.5)	45 (27.8)	49 (30.2)	54 (33.3)	4 (28.6)	52 (32.1)	51 (31.5)	63 (38.9)	53 (32.7)		Heart problems	162	6 (3.7)
	Sexual problems	655	98 (64.9)	91 (60.3)	71 (51.8)	93 (61.6)	105 (69.5)	31 (22.6)	85 (56.3)	95 (62.9)	19 (17.4)	49 (45.0)	31 (20.5)	66 (43.7)	54 (35.8)	30 (19.9)	53 (35.1)	13 (92.9)	81 (53.6)	54 (35.8)	73 (48.3)	43 (28.5)		Sexual problems	655	50 (33.1)	49 (32.5)	53 (38.7)	43 (28.5)	38 (25.2)	11 (8.0)	57 (37.7)	48 (31.8)	4 (3.7)	28 (25.7)	23 (15.2)	48 (31.8)	45 (29.8)	52 (34.4)	59 (39.1)	1 (7.1)	54 (35.8)	52 (34.4)	45 (29.8)	54 (35.8)		Sexual problems	655	3 (2.0)
	Sleep disturbance	151	389 (59.4)	355 (54.2)	277 (46.9)	358 (54.7)	412 (62.9)	104 (17.6)	333 (50.8)	361 (55.1)	84 (17.7)	177 (37.3)	119 (18.2)	249 (38.0)	244 (37.3)	102 (15.6)	173 (26.4)	44 (68.8)	367 (56.0)	233 (35.6)	278 (42.4)	165 (25.2)		Sleep disturbance	151	231 (35.3)	228 (34.8)	214 (36.2)	208 (31.8)	188 (28.7)	93 (15.7)	261 (39.8)	241 (36.8)	42 (8.9)	145 (30.6)	124 (18.9)	231 (35.3)	187 (28.5)	211 (32.2)	208 (31.8)	18 (28.1)	183 (27.9)	214 (32.7)	232 (35.4)	198 (30.2)		Sleep disturbance	151	31 (4.7)
	Mental health problems	584	376 (64.4)	324 (55.5)	255 (48.8)	335 (57.4)	363 (62.2)	118 (22.6)	309 (52.9)	336 (57.5)	91 (21.1)	165 (38.3)	113 (19.3)	233 (39.9)	213 (36.5)	98 (16.8)	179 (30.7)	45 (73.8)	319 (54.6)	200 (34.2)	252 (43.2)	143 (24.5)		Mental health problems	584	186 (31.8)	193 (33.0)	185 (35.4)	175 (30.0)	174 (29.8)	74 (14.1)	224 (38.4)	207 (35.4)	41 (9.5)	119 (27.6)	116 (19.9)	208 (35.6)	188 (32.2)	213 (36.5)	202 (34.6)	15 (24.6)	192 (32.9)	214 (36.6)	215 (36.8)	183 (31.3)		Mental health problems	584	19 (3.3)
	Basilar invagination	157	98 (62.4)	95 (60.5)	74 (51.4)	93 (59.2)	101 (64.3)	27 (18.8)	90 (57.3)	93 (59.2)	17 (13.8)	45 (36.6)	26 (16.6)	66 (42.0)	63 (40.1)	30 (19.1)	46 (29.3)	11 (84.6)	93 (59.2)	55 (35.0)	72 (45.9)	48 (30.6)		Basilar invagination	157	50 (31.8)	48 (30.6)	46 (31.9)	42 (26.8)	38 (24.2)	14 (9.7)	53 (33.8)	48 (30.6)	7 (5.7)	39 (31.7)	26 (16.6)	59 (37.6)	41 (26.1)	48 (30.6)	47 (29.9)	2 (15.4)	43 (27.4)	59 (37.6)	59 (37.6)	52 (33.1)		Basilar invagination	157	5 (3.2)
	Gynaecological/menstruation problems q	174	109 (62.6)	95 (54.6)	72 (48.6)	104 (59.8)	119 (68.4)	41 (27.7)	98 (56.3)	104 (59.8)	50 (28.7)	84 (48.3)	38 (21.8)	74 (42.5)	70 (40.2)	22 (12.6)	50 (28.7)	18 (69.2)	100 (57.5)	66 (37.9)	77 (44.3)	51 (29.3)		Gynaecological/menstruation problems q	174	58 (33.3)	61 (35.1)	51 (34.5)	51 (29.3)	41 (23.6)	18 (12.2)	68 (39.1)	58 (33.3)	12 (6.9)	47 (27.0)	35 (20.1)	57 (32.8)	48 (27.6)	59 (33.9)	51 (29.3)	7 (26.9)	55 (31.6)	62 (35.6)	63 (36.2)	49 (28.2)		Gynaecological/menstruation problems q	174	5 (2.9)
	Fertility/reproductive problems	38	25 (65.8)	21 (55.3)	14 (41.2)	22 (57.9)	24 (63.2)	13 (38.2)	24 (63.2)	26 (68.4)	18 (52.9)	21 (61.8)	13 (34.2)	21 (55.3)	22 (57.9)	9 (23.7)	10 (26.3)	4 (100.0)	21 (55.3)	19 (50.0)	18 (47.4)	15 (39.5)		Fertility/reproductive problems	38	12 (31.6)	16 (42.1)	14 (41.2)	14 (36.8)	12 (31.6)	7 (20.6)	14 (36.8)	12 (31.6)	5 (14.7)	10 (29.4)	10 (26.3)	9 (23.7)	10 (26.3)	13 (34.2)	13 (34.2)	0 (0.0)	17 (44.7)	12 (31.6)	12 (31.6)	12 (31.6)		Fertility/reproductive problems	38	1 (2.6)
	Problems with chewing, swallowing, and speaking	98	57 (58.2)	57 (58.2)	40 (44.9)	60 (61.2)	66 (67.3)	18 (20.2)	53 (54.1)	56 (57.1)	10 (13.7)	31 (42.5)	22 (22.4)	45 (45.9)	43 (43.9)	23 (23.5)	28 (28.6)	6 (66.7)	62 (63.3)	38 (38.8)	50 (51.0)	30 (30.6)		Problems with chewing, swallowing, and speaking	98	35 (35.7)	29 (29.6)	36 (40.4)	28 (28.6)	24 (24.5)	5 (5.6)	37 (37.8)	33 (33.7)	4 (5.5)	14 (19.2)	11 (11.2)	26 (26.5)	24 (24.5)	34 (34.7)	26 (26.5)	2 (22.2)	23 (23.5)	37 (37.8)	33 (33.7)	33 (33.7)		Problems with chewing, swallowing, and speaking	98	5 (5.1)
	Obesity/overweight	489	267 (54.6)	250 (51.1)	193 (44.0)	266 (54.4)	309 (63.2)	72 (16.4)	234 (47.9)	275 (56.2)	59 (16.5)	123 (34.4)	85 (17.4)	172 (35.2)	168 (34.4)	69 (14.1)	117 (23.9)	35 (70.0)	256 (52.4)	158 (32.3)	190 (38.9)	104 (21.3)		Obesity/overweight	489	186 (38.0)	177 (36.2)	164 (37.4)	148 (30.3)	142 (29.0)	52 (11.8)	210 (42.9)	169 (34.6)	29 (8.1)	113 (31.6)	97 (19.8)	184 (37.6)	139 (28.4)	149 (30.5)	153 (31.3)	14 (28.0)	156 (31.9)	167 (34.2)	183 (37.4)	156 (31.9)		Obesity/overweight	489	30 (6.1)
	Low/underweight	53	33 (62.3)	28 (52.8)	21 (41.2)	24 (45.3)	28 (52.8)	12 (23.5)	26 (49.1)	32 (60.4)	11 (30.6)	11 (30.6)	7 (13.2)	17 (32.1)	17 (32.1)	7 (13.2)	12 (22.6)	2 (100.0)	31 (58.5)	16 (30.2)	22 (41.5)	15 (28.3)		Low/underweight	53	16 (30.2)	14 (26.4)	15 (29.4)	17 (32.1)	14 (26.4)	11 (21.6)	16 (30.2)	15 (28.3)	4 (11.1)	12 (33.3)	7 (13.2)	19 (35.8)	15 (28.3)	13 (24.5)	12 (22.6)	0 (0.0)	13 (24.5)	20 (37.7)	18 (34.0)	16 (30.2)		Low/underweight	53	3 (5.7)
	Heatmap showing proportion of adults who worry a lot about the listed circumstances (n=1,440). Proportions in parentheses are based on category totals. Colours indicate differences to the overall population. Subgroups with similar values to the overall population are shown in white, with greater proportions in red and smaller proportions in blue a Abbreviations: OI, osteogenesis imperfecta Footno…																							Heatmap showing proportion of adults who worry a little about the listed circumstances (n=1,440). Proportions in parentheses are based on category totals. Colours indicate differences to the overall population. Subgroups with similar values to the overall population are shown in white, with greater proportions in red and smaller proportions in blue a Abbreviations: OI, osteogenesis imperfecta Foo…																							Heatmap showing proportion of adults who do not worry about the listed circumstances (n=1,440). Proportions in parentheses are based on category totals. Colours indicate differences to the overall population. Subgroups with similar values to the overall population are shown in white, with greater proportions in red and smaller proportions in blue a Abbreviations: OI, osteogenesis imperfecta Footn…
[truncated: 19 more columns]
