# Supplementary material for: The IMPACT Survey: the humanistic impact of osteogenesis imperfecta in adults
Source: BMC Public Health. 2024 Nov 28;24:3318. doi: 10.1186/s12889-024-20555-0 (PMC11605868; doi:10.1186/s12889-024-20555-0)
Supplement: Supplementary file 12 — Supplementary Material 12 [file 12889_2024_20555_MOESM12_ESM.xlsx]

## Sheet: Supplementary Material 12
	Supplementary Material 12A. Table showing degree of worry about the listed circumstances of adults with self-reported severe OI (n=205) a								Supplementary Material 12B. Graph showing degree of worry about the listed circumstances of adults with self-reported severe OI (n=205) a,b,c,d,e
	Degree of worry, n (%) b	Worry a lot	Worry a little	Don't worry	Not applicable	I don't know	Prefer not to say
	Getting older	111 (54.1)	80 (39.0)	11 (5.4)	0 (0.0)	3 (1.5)	0 (0.0)
	Ability to care for oneself	107 (52.2)	71 (34.6)	21 (10.2)	5 (2.4)	1 (0.5)	0 (0.0)
	Living independently c	99 (50.0)	68 (34.3)	23 (11.6)	6 (3.0)	1 (0.5)	1 (0.5)
	Losing independence	114 (55.6)	62 (30.2)	22 (10.7)	5 (2.4)	1 (0.5)	1 (0.5)
	Losing mobility	118 (57.6)	58 (28.3)	24 (11.7)	4 (2.0)	1 (0.5)	0 (0.0)
	Ability to have a family c	49 (24.7)	22 (11.1)	61 (30.8)	51 (25.8)	6 (3.0)	9 (4.5)
	OI complications	105 (51.2)	83 (40.5)	15 (7.3)	0 (0.0)	2 (1.0)	0 (0.0)
	Future fractures	97 (47.3)	84 (41.0)	22 (10.7)	1 (0.5)	0 (0.0)	1 (0.5)
	Pregnancy d	22 (15.7)	8 (5.7)	28 (20.0)	70 (50.0)	5 (3.6)	7 (5.0)
	Menopause d	47 (33.6)	34 (24.3)	33 (23.6)	19 (13.6)	3 (2.1)	4 (2.9)
	Losing a job	30 (14.6)	29 (14.1)	70 (34.1)	60 (29.3)	10 (4.9)	6 (2.9)
	Future financial situation	66 (32.2)	78 (38.0)	52 (25.4)	5 (2.4)	1 (0.5)	3 (1.5)
	Financial means to pay for treatment and care	66 (32.2)	55 (26.8)	66 (32.2)	15 (7.3)	2 (1.0)	1 (0.5)
	Relationship with family and friends	29 (14.1)	64 (31.2)	97 (47.3)	12 (5.9)	2 (1.0)	1 (0.5)
	Romantic relationship	73 (35.6)	53 (25.9)	41 (20.0)	25 (12.2)	8 (3.9)	5 (2.4)
	Future of care recipients with OI e	3 (42.9)	3 (42.9)	1 (14.3)	0 (0.0)	0 (0.0)	0 (0.0)
	Can't access doctors	100 (48.8)	65 (31.7)	36 (17.6)	4 (2.0)	0 (0.0)	0 (0.0)
	Can't access medicines	56 (27.3)	78 (38.0)	65 (31.7)	6 (2.9)	0 (0.0)	0 (0.0)
	Can't access care	66 (32.2)	85 (41.5)	46 (22.4)	6 (2.9)	0 (0.0)	2 (1.0)
	Side effects	43 (21.0)	61 (29.8)	57 (27.8)	40 (19.5)	4 (2.0)	0 (0.0)
	Abbreviations: OI, osteogenesis imperfecta Footnotes: a Population in this figure comprises adults with OI who answered question 18 “How would you describe the severity of your OI?” with the answer option "Severe"; b Questions 103, 104, 105, 107, 108 & 109 "Do you feel worried or concerned about any of the following things?"; c These answer options were only given to adults with OI who did not ha…								Abbreviations: OI, osteogenesis imperfecta Footnotes: a Population in this figure comprises adults with OI who answered question 18 “How would you describe the severity of your OI?” with the answer option "Severe"; b Questions 103, 104, 105, 107, 108 & 109 "Do you feel worried or concerned about any of the following things?"; c These answer options were only given to adults with OI who did not ha…
