# Supplementary material for: The IMPACT Survey: the humanistic impact of osteogenesis imperfecta in adults
Source: BMC Public Health. 2024 Nov 28;24:3318. doi: 10.1186/s12889-024-20555-0 (PMC11605868; doi:10.1186/s12889-024-20555-0)
Supplement: Supplementary file 13 — Supplementary Material 13 [file 12889_2024_20555_MOESM13_ESM.xlsx]

## Sheet: Supplementary Material 13
Impact of OI on worrying about physical well-being and functioning by OI severity
Supplementary Material 13A. Regression graph for OI severity and worrying about physical well-being and functioning. The base line at y=1 represents individuals with mild OI (self-reported). Points above this line indicate higher relative risk ratio for those with moderate or severe OI, compared with those with mild OI (self-reported). Error bars are 95% confidence intervals. Asterisks are shown …
Impact of OI on worrying about physical well-being and functioning by age (years)
Supplementary Material 13B. Regression graph for age and worrying about physical well-being and functioning. The base line at y=1 represents individuals aged 18–30. Points above this line indicate higher relative risk ratio for individuals in a particular age category, compared with 18–30-year-olds. Error bars are 95% confidence intervals. Asterisks are shown for statistically significant associa…
Impact of OI on worrying about physical well-being and functioning by sex
Supplementary Material 13C. Regression graph for sex and worrying about physical well-being and functioning. The base line at y=1 represents male respondents. Points above this line indicate higher relative risk ratio for female respondents compared with male respondents. Error bars are 95% confidence intervals. Asterisks are shown for statistically significant associations (P≤0.05). Graph shows …
Impact of OI on worrying about physical well-being and functioning by fracture frequency
Supplementary Material 13D. Regression graph for fracture frequency and worrying about physical well-being and functioning. Fracture frequency is reported as reported as number of fractures in the past 12 months. The base line at y=1 represents individuals who experienced 0 fractures in the past 12 months. Points above this line indicate higher relative risk ratio for those who experienced 1, 2, …
Impact of OI on worrying about physical well-being and functioning by signs, symptoms, and events
Supplementary Material 13E. Regression graph for signs symptoms and events and worrying about physical well-being and functioning. The base line at y=1 represents individuals who did not experience the particular sign, symptom, or event in the past 12 months. Points above this line indicate higher relative risk ratio for individuals who experienced the sign, symptom, or event compared with those …
Impact of OI on worrying about physical well-being and functioning by mobility status
Supplementary Material 13F. Regression graph for mobility status and worrying about physical well-being and functioning. The base line at y=1 represents individuals not in the specified mobility status subcategory. Points above this line indicate higher relative risk ratio for mobility status subgroups compared with the rest of the population (those not in the specified mobility subgroup). Error …
Impact of OI on worrying about physical well-being and functioning by household living arrangement
Supplementary Material 13G. Regression graph for household living arrangement and worrying about physical well-being and functioning. The base line at y=1 represents individuals not in the specified living status subcategory. Points above this line indicate higher relative risk ratio for living status subgroups compared with the rest of the population (those not in the specified living subgroup).…
Impact of OI on worrying about physical well-being and functioning by employment status
Supplementary Material 13H. Regression graph for employment status and worrying about physical well-being and functioning. The base line at y=1 represents those in paid employment. Points above this line indicate higher relative risk ratio for unemployed respondents compared with employed respondents. Error bars are 95% confidence intervals. Asterisks are shown for statistically significant assoc…
