# Supplementary material for: The IMPACT Survey: the humanistic impact of osteogenesis imperfecta in adults
Source: BMC Public Health. 2024 Nov 28;24:3318. doi: 10.1186/s12889-024-20555-0 (PMC11605868; doi:10.1186/s12889-024-20555-0)
Supplement: Supplementary file 16 — Supplementary Material 16 [file 12889_2024_20555_MOESM16_ESM.xlsx]

## Sheet: Supplementary Material 16
Impact of OI on worrying about healthcare by OI severity
Supplementary Material 16A. Regression graph for OI severity and worrying about healthcare. The base line at y=1 represents individuals with mild OI (self-reported). Points above this line indicate higher relative risk ratio for those with moderate or severe OI, compared with those with mild OI (self-reported). Error bars are 95% confidence intervals. Asterisks are shown for statistically signifi…
Impact of OI on worrying about healthcare by age (years)
Supplementary Material 16B. Regression graph for age and worrying about healthcare. The base line at y=1 represents individuals aged 18–30. Points above this line indicate higher relative risk ratio for individuals in a particular age category, compared with 18–30-year-olds. Error bars are 95% confidence intervals. Asterisks are shown for statistically significant associations (P≤0.05). Graph sho…
Impact of OI on worrying about healthcare by sex
Supplementary Material 16C. Regression graph for sex and worrying about healthcare. The base line at y=1 represents male respondents. Points above this line indicate higher relative risk ratio for female respondents compared with male respondents. Error bars are 95% confidence intervals. Asterisks are shown for statistically significant associations (P≤0.05). Graph shows relative risk ratios (RRR…
Impact of OI on worrying about healthcare by fracture frequency
Supplementary Material 16D. Regression graph for fracture frequency and worrying about healthcare. Fracture frequency is reported as reported as number of fractures in the past 12 months. The base line at y=1 represents individuals who experienced 0 fractures in the past 12 months. Points above this line indicate higher relative risk ratio for those who experienced 1, 2, or 3 or more fractures, c…
Impact of OI on worrying about healthcare by signs, symptoms, and events
Supplementary Material 16E. Regression graph for signs symptoms, and events and worrying about healthcare. The base line at y=1 represents individuals who did not experience the particular sign, symptom, or event in the past 12 months. Points above this line indicate higher relative risk ratio for individuals who experienced the sign, symptom, or event compared with those who did not. Error bars …
Impact of OI on worrying about healthcare by mobility status
Supplementary Material 16F. Regression graph for mobility status and worrying about healthcare. The base line at y=1 represents individuals not in the specified mobility status subcategory. Points above this line indicate higher relative risk ratio for mobility status subgroups compared with the rest of the population (those not in the specified mobility subgroup). Error bars are 95% confidence i…
Impact of OI on worrying about healthcare by household living arrangement
Supplementary Material 16G. Regression graph for houehold living arrangement and worrying about healthcare. The base line at y=1 represents individuals not in the specified living status subcategory. Points above this line indicate higher relative risk ratio for living status subgroups compared with the rest of the population (those not in the specified living subgroup). Error bars are 95% confid…
Impact of OI on worrying about healthcare by employment status
Supplementary Material 16H. Regression graph for employment status and worrying about healthcare. The base line at y=1 represents those in paid employment. Points above this line indicate higher relative risk ratio for unemployed respondents compared with employed respondents. Error bars are 95% confidence intervals. Asterisks are shown for statistically significant associations (P≤0.05). Graph s…
