# Supplementary material for: The IMPACT Survey: the humanistic impact of osteogenesis imperfecta in adults
Source: BMC Public Health. 2024 Nov 28;24:3318. doi: 10.1186/s12889-024-20555-0 (PMC11605868; doi:10.1186/s12889-024-20555-0)
Supplement: Supplementary file 17 — Supplementary Material 17 [file 12889_2024_20555_MOESM17_ESM.xlsx]

## Sheet: Supplementary Material 17
	Supplementary Material 17. Results from multinomial logistic regression analysis of the impact of OI on worries and concerns, using various patient characteristics and clinical demographics as independent variables. Results are shown as Relative Risk Ratios (RRRs), which represents how likely an individual is to fall into a particular degree of worry category, relative to the base outcome (don't …
	Type of worry or concern a	Getting older		Ability to self care		Living independently b		Losing independence		Losing mobility		Ability to have a family b		OI complications		Future fractures		Pregnancy c		Menopause c		Losing job		Financial situation		Affording treatment		Impact on family and friends		Impact on romantic relationships		Access to doctors		Access to medicines		Access to care		Side effects
	Degree of worry	Worry a little	Worry a lot	Worry a little	Worry a lot	Worry a little	Worry a lot	Worry a little	Worry a lot	Worry a little	Worry a lot	Worry a little	Worry a lot	Worry a little	Worry a lot	Worry a little	Worry a lot	Worry a little	Worry a lot	Worry a little	Worry a lot	Worry a little	Worry a lot	Worry a little	Worry a lot	Worry a little	Worry a lot	Worry a little	Worry a lot	Worry a little	Worry a lot	Worry a little	Worry a lot	Worry a little	Worry a lot	Worry a little	Worry a lot	Worry a little	Worry a lot
	OI severity d
	Mild OI	-	-	-	-	-	-	-	-	-	-	-	-	-	-	-	-	-	-	-	-	-	-	-	-	-	-	-	-	-	-	-	-	-	-	-	-	-	-
	Moderate OI	1.55(0.20)	2.58(0.01)	1.37(0.16)	2.11(0.00)	1.60(0.03)	2.09(0.00)	2.01(0.00)	3.04(0.00)	2.11(0.01)	3.18(0.00)	1.47(0.13)	2.57(0.00)	1.41(0.18)	2.68(0.00)	1.14(0.66)	2.27(0.01)	0.61(0.17)	1.87(0.03)	2.11(0.00)	1.94(0.01)	2.13(0.00)	3.12(0.00)	1.42(0.05)	2.27(0.00)	1.44(0.04)	2.24(0.00)	1.41(0.05)	2.64(0.00)	1.41(0.05)	3.04(0.00)	1.53(0.04)	1.92(0.00)	1.37(0.08)	2.05(0.00)	1.41(0.06)	2.08(0.00)	1.36(0.11)	1.74(0.01)
	Severe OI	2.25(0.11)	5.82(0.00)	1.60(0.20)	3.78(0.00)	1.78(0.10)	4.77(0.00)	1.76(0.13)	3.27(0.00)	1.79(0.15)	3.35(0.00)	1.22(0.61)	4.33(0.00)	2.02(0.09)	5.77(0.00)	1.85(0.14)	3.48(0.00)	0.71(0.57)	3.03(0.02)	1.28(0.53)	2.07(0.05)	1.17(0.65)	3.72(0.00)	1.33(0.31)	2.61(0.00)	1.07(0.82)	2.18(0.01)	1.84(0.02)	5.76(0.00)	1.80(0.05)	8.58(0.00)	1.38(0.32)	1.96(0.03)	1.69(0.05)	2.02(0.02)	1.55(0.13)	1.84(0.05)	1.90(0.03)	2.84(0.00)
	Sex e
	Male	-	-	-	-	-	-	-	-	-	-	-	-	-	-	-	-	-	-	-	-	-	-	-	-	-	-	-	-	-	-	-	-	-	-	-	-	-	-
	Female	1.29(0.33)	1.98(0.01)	1.09(0.64)	1.74(0.01)	0.81(0.24)	1.29(0.21)	1.10(0.63)	1.68(0.01)	0.86(0.50)	1.25(0.32)	0.63(0.03)	0.83(0.39)	1.13(0.55)	1.89(0.00)	1.54(0.05)	2.29(0.00)	-	-	-	-	1.36(0.09)	1.27(0.27)	1.08(0.62)	1.46(0.04)	1.25(0.16)	1.27(0.17)	0.69(0.02)	0.64(0.06)	0.79(0.15)	0.57(0.01)	1.67(0.00)	2.21(0.00)	1.26(0.12)	1.47(0.03)	1.49(0.01)	1.62(0.00)	1.44(0.02)	1.70(0.01)
	Age, years f
	18–30	-	-	-	-	-	-	-	-	-	-	-	-	-	-	-	-	-	-	-	-	-	-	-	-	-	-	-	-	-	-	-	-	-	-	-	-	-	-
	31–40	2.65(0.01)	4.43(0.00)	1.79(0.02)	1.91(0.02)	1.42(0.13)	1.54(0.09)	1.75(0.03)	1.63(0.07)	2.32(0.00)	2.26(0.01)	0.46(0.00)	0.41(0.00)	2.52(0.00)	2.12(0.02)	1.69(0.08)	1.93(0.03)	-	-	-	-	1.53(0.08)	0.63(0.11)	1.65(0.03)	1.39(0.19)	1.45(0.10)	1.41(0.16)	1.60(0.03)	1.47(0.25)	1.56(0.06)	0.95(0.85)	1.57(0.08)	1.32(0.26)	1.81(0.01)	1.32(0.25)	1.41(0.12)	1.40(0.17)	2.45(0.00)	1.51(0.14)
	41–50	2.53(0.02)	4.11(0.00)	2.64(0.00)	3.49(0.00)	2.62(0.00)	3.56(0.00)	2.09(0.01)	2.69(0.00)	2.73(0.00)	3.76(0.00)	0.18(0.00)	0.18(0.00)	1.54(0.18)	1.81(0.08)	1.91(0.06)	3.03(0.00)	-	-	-	-	1.37(0.24)	0.79(0.44)	1.54(0.08)	1.52(0.13)	1.47(0.12)	1.08(0.77)	1.73(0.02)	1.08(0.83)	1.34(0.25)	0.85(0.58)	1.41(0.22)	1.51(0.13)	1.67(0.03)	1.63(0.06)	1.59(0.06)	1.69(0.05)	3.07(0.00)	2.93(0.00)
	51–60	4.76(0.00)	7.85(0.00)	2.47(0.00)	3.24(0.00)	2.59(0.00)	3.79(0.00)	2.72(0.00)	2.91(0.00)	3.97(0.00)	4.96(0.00)	0.21(0.00)	0.18(0.00)	1.29(0.46)	1.45(0.29)	2.95(0.01)	4.34(0.00)	-	-	-	-	1.13(0.69)	0.93(0.83)	1.39(0.21)	1.56(0.12)	1.37(0.24)	1.61(0.09)	1.73(0.03)	1.62(0.21)	1.56(0.10)	0.58(0.12)	1.85(0.05)	1.81(0.05)	2.18(0.00)	1.94(0.02)	2.07(0.01)	2.62(0.00)	3.66(0.00)	2.62(0.00)
	Over 60	2.90(0.03)	3.31(0.02)	3.60(0.00)	3.13(0.00)	2.84(0.00)	2.69(0.01)	3.65(0.00)	2.69(0.01)	3.51(0.00)	2.98(0.01)	0.23(0.01)	0.12(0.00)	1.37(0.44)	1.08(0.86)	1.58(0.29)	1.91(0.14)	-	-	-	-	0.58(0.28)	0.36(0.09)	1.16(0.62)	0.61(0.16)	0.83(0.54)	0.50(0.04)	2.35(0.00)	1.78(0.21)	1.04(0.91)	0.38(0.02)	0.98(0.94)	0.73(0.34)	1.57(0.12)	0.67(0.24)	1.40(0.27)	1.10(0.76)	2.38(0.01)	1.70(0.16)
	Mobility status g
	Not walking	-	-	-	-	-	-	-	-	-	-	-	-	-	-	-	-	-	-	-	-	-	-	-	-	-	-	-	-	-	-	-	-	-	-	-	-	-	-
	Walking	1.21(0.61)	1.43(0.36)	0.70(0.22)	0.86(0.61)	0.62(0.07)	0.71(0.21)	1.01(0.99)	0.92(0.77)	1.22(0.57)	1.25(0.52)	1.98(0.03)	1.23(0.49)	0.97(0.92)	1.25(0.48)	1.19(0.61)	1.19(0.61)	5.32(0.00)	5.72(0.00)	0.74(0.33)	0.72(0.29)	1.43(0.16)	1.07(0.84)	1.07(0.77)	1.30(0.29)	1.13(0.59)	1.04(0.88)	1.17(0.45)	0.94(0.83)	1.33(0.21)	1.02(0.94)	1.04(0.88)	1.00(0.99)	1.09(0.70)	1.02(0.93)	1.06(0.80)	1.02(0.94)	1.20(0.44)	1.15(0.60)
	Not assisted walking	-	-	-	-	-	-	-	-	-	-	-	-	-	-	-	-	-	-	-	-	-	-	-	-	-	-	-	-	-	-	-	-	-	-	-	-	-	-
	Assisted walking h	0.93(0.81)	1.10(0.78)	1.20(0.44)	1.41(0.15)	1.09(0.69)	1.41(0.12)	1.49(0.11)	1.77(0.02)	1.57(0.14)	2.06(0.01)	1.37(0.21)	1.67(0.03)	0.99(0.97)	1.30(0.32)	2.42(0.01)	3.41(0.00)	0.59(0.19)	0.66(0.19)	0.91(0.69)	1.12(0.64)	1.28(0.23)	1.14(0.59)	1.11(0.56)	1.55(0.03)	1.78(0.00)	1.72(0.01)	1.36(0.06)	2.71(0.00)	1.39(0.07)	1.97(0.00)	1.04(0.85)	1.12(0.57)	1.23(0.23)	1.52(0.02)	1.11(0.58)	1.48(0.04)	1.49(0.03)	1.64(0.02)
	Not wheelchair users	-	-	-	-	-	-	-	-	-	-	-	-	-	-	-	-	-	-	-	-	-	-	-	-	-	-	-	-	-	-	-	-	-	-	-	-	-	-
	Wheelchair users i	0.49(0.07)	0.31(0.00)	0.64(0.12)	0.48(0.01)	0.50(0.01)	0.46(0.01)	0.73(0.30)	0.52(0.03)	0.46(0.03)	0.33(0.00)	1.27(0.43)	0.69(0.22)	0.59(0.10)	0.34(0.00)	0.43(0.02)	0.20(0.00)	2.01(0.13)	1.34(0.44)	0.74(0.33)	0.49(0.02)	0.99(0.98)	0.32(0.00)	0.82(0.38)	0.53(0.01)	0.78(0.29)	0.42(0.00)	0.94(0.77)	0.34(0.00)	1.24(0.34)	1.01(0.96)	0.79(0.37)	0.61(0.05)	0.70(0.10)	0.55(0.01)	0.99(0.97)	0.72(0.18)	0.63(0.05)	0.44(0.00)
	Employment status j
	Employed k	-	-	-	-	-	-	-	-	-	-	-	-	-	-	-	-	-	-	-	-	-	-	-	-	-	-	-	-	-	-	-	-	-	-	-	-	-	-
	Unemployed l	0.61(0.09)	0.63(0.12)	0.83(0.35)	0.91(0.64)	1.24(0.28)	1.34(0.16)	0.99(0.96)	1.18(0.42)	0.71(0.15)	1.01(0.98)	1.08(0.74)	0.96(0.86)	1.01(0.98)	1.10(0.69)	0.82(0.40)	0.91(0.68)	1.17(0.62)	0.61(0.06)	0.58(0.01)	0.62(0.02)	-	-	1.03(0.86)	1.35(0.10)	1.17(0.34)	1.76(0.00)	1.50(0.01)	1.26(0.32)	1.00(0.99)	1.12(0.58)	0.94(0.77)	1.11(0.59)	1.00(0.99)	1.08(0.64)	0.86(0.39)	1.10(0.60)	1.13(0.48)	1.33(0.15)
	Household living arrangment m
	Not living alone	-	-	-	-	-	-	-	-	-	-	-	-	-	-	-	-	-	-	-	-	-	-	-	-	-	-	-	-	-	-	-	-	-	-	-	-	-	-
	Living alone	8.26(0.00)	4.86(0.03)	1.95(0.15)	1.24(0.66)	-	-	3.32(0.02)	2.60(0.06)	1.53(0.45)	1.44(0.51)	-	-	0.96(0.94)	0.74(0.60)	4.26(0.01)	2.67(0.10)	1.68(0.41)	0.22(0.05)	1.28(0.63)	1.59(0.36)	1.00(1.00)	0.81(0.66)	0.71(0.37)	1.03(0.95)	0.93(0.84)	0.58(0.18)	0.98(0.95)	0.83(0.73)	2.16(0.05)	1.77(0.24)	0.72(0.43)	0.81(0.60)	1.10(0.79)	1.00(0.99)	0.61(0.18)	0.59(0.17)	0.54(0.12)	0.85(0.70)
	Not living with partner only	-	-	-	-	-	-	-	-	-	-	-	-	-	-	-	-	-	-	-	-	-	-	-	-	-	-	-	-	-	-	-	-	-	-	-	-	-	-
	Living with partner only	12.27(0.00)	8.97(0.00)	2.26(0.08)	1.10(0.84)	-	-	2.99(0.03)	2.19(0.12)	2.05(0.20)	1.97(0.23)	-	-	2.18(0.16)	1.65(0.39)	3.50(0.03)	2.41(0.13)	2.13(0.24)	0.42(0.26)	1.78(0.27)	1.95(0.19)	1.40(0.38)	0.72(0.50)	0.80(0.56)	1.01(0.97)	1.37(0.40)	0.71(0.40)	0.77(0.46)	0.77(0.61)	0.68(0.31)	0.22(0.00)	1.10(0.82)	1.47(0.34)	1.32(0.43)	1.55(0.24)	0.87(0.70)	0.79(0.52)	0.61(0.21)	1.35(0.48)
	Not living with partner and children	-	-	-	-	-	-	-	-	-	-	-	-	-	-	-	-	-	-	-	-	-	-	-	-	-	-	-	-	-	-	-	-	-	-	-	-	-	-
	Living with partner and children	14.27(0.00)	12.28(0.00)	2.40(0.07)	1.27(0.64)	-	-	3.89(0.01)	2.20(0.13)	2.28(0.17)	2.03(0.23)	-	-	2.08(0.21)	1.46(0.53)	5.82(0.00)	3.15(0.06)	2.08(0.26)	0.25(0.07)	4.19(0.01)	4.92(0.00)	1.44(0.35)	0.82(0.70)	0.71(0.38)	1.07(0.87)	0.81(0.58)	0.50(0.10)	1.01(0.99)	0.90(0.85)	0.78(0.52)	0.30(0.02)	0.90(0.80)	1.10(0.82)	1.09(0.82)	1.83(0.12)	0.64(0.25)	0.92(0.84)	0.65(0.29)	1.71(0.22)
	Not living with parents	-	-	-	-	-	-	-	-	-	-	-	-	-	-	-	-	-	-	-	-	-	-	-	-	-	-	-	-	-	-	-	-	-	-	-	-	-	-
	Living with parents	14.40(0.00)	10.28(0.00)	2.47(0.06)	2.04(0.15)	-	-	5.11(0.00)	4.79(0.00)	2.27(0.16)	2.84(0.07)	-	-	2.02(0.22)	2.18(0.19)	2.97(0.07)	3.02(0.06)	3.23(0.05)	0.40(0.22)	1.09(0.86)	1.15(0.77)	1.86(0.12)	1.88(0.21)	1.72(0.17)	3.02(0.01)	1.76(0.15)	2.00(0.09)	1.06(0.87)	1.62(0.37)	2.18(0.05)	2.05(0.14)	1.10(0.82)	1.55(0.29)	1.71(0.15)	2.51(0.02)	1.03(0.94)	1.76(0.15)	0.75(0.47)	1.44(0.39)
	Not other	-	-	-	-	-	-	-	-	-	-	-	-	-	-	-	-	-	-	-	-	-	-	-	-	-	-	-	-	-	-	-	-	-	-	-	-	-	-
	Other n	4.45(0.05)	3.40(0.11)	1.34(0.57)	1.00(1.00)	-	-	2.63(0.10)	2.50(0.11)	2.11(0.24)	1.57(0.47)	-	-	0.91(0.87)	0.82(0.75)	3.98(0.04)	2.75(0.13)	1.74(0.47)	0.39(0.25)	1.04(0.95)	1.73(0.32)	0.94(0.91)	0.91(0.87)	0.60(0.25)	1.57(0.33)	0.72(0.46)	0.95(0.90)	0.94(0.88)	0.93(0.90)	1.00(1.00)	1.24(0.69)	0.60(0.28)	0.87(0.76)	1.25(0.60)	1.91(0.14)	0.63(0.28)	0.97(0.94)	0.79(0.59)	1.11(0.83)
	Fracture frequency in the past 12 months o
	No fractures	-	-	-	-	-	-	-	-	-	-	-	-	-	-	-	-	-	-	-	-	-	-	-	-	-	-	-	-	-	-	-	-	-	-	-	-	-	-
	One fracture	0.71(0.41)	0.69(0.38)	1.04(0.89)	0.92(0.81)	1.54(0.18)	1.91(0.06)	1.58(0.22)	2.07(0.05)	0.74(0.42)	1.01(0.97)	0.74(0.40)	0.99(0.98)	0.77(0.46)	0.84(0.64)	0.68(0.30)	0.92(0.83)	0.77(0.66)	1.48(0.35)	1.13(0.72)	0.92(0.81)	1.55(0.12)	1.83(0.06)	1.16(0.57)	1.09(0.76)	1.11(0.69)	1.26(0.41)	1.06(0.82)	0.94(0.87)	1.52(0.12)	1.23(0.54)	1.05(0.88)	1.09(0.78)	1.10(0.71)	1.09(0.76)	0.75(0.28)	0.86(0.58)	1.64(0.06)	0.75(0.38)
	Two fractures	0.76(0.68)	0.82(0.77)	0.89(0.81)	1.09(0.85)	1.17(0.73)	0.97(0.95)	0.91(0.85)	1.18(0.74)	0.65(0.44)	1.12(0.83)	0.94(0.91)	1.68(0.27)	0.61(0.33)	0.57(0.27)	2.44(0.18)	2.56(0.15)	1.71(0.37)	0.72(0.54)	0.55(0.17)	0.38(0.03)	0.64(0.34)	0.72(0.52)	0.93(0.84)	1.02(0.96)	0.85(0.67)	1.59(0.20)	1.41(0.28)	0.65(0.44)	1.42(0.32)	1.20(0.69)	0.47(0.09)	1.00(0.99)	1.20(0.63)	1.93(0.08)	0.83(0.62)	0.98(0.96)	1.25(0.55)	1.59(0.25)
	Three or more fractures	1.64(0.44)	1.79(0.37)	1.21(0.63)	1.29(0.51)	1.09(0.80)	0.94(0.86)	0.95(0.89)	1.14(0.72)	1.79(0.28)	2.36(0.10)	0.52(0.12)	1.13(0.71)	0.40(0.01)	0.54(0.10)	1.54(0.38)	2.15(0.11)	3.97(0.01)	2.03(0.13)	1.17(0.69)	0.70(0.38)	1.44(0.29)	2.30(0.02)	1.39(0.29)	2.15(0.02)	1.21(0.50)	1.61(0.09)	1.28(0.32)	1.68(0.11)	1.08(0.79)	1.16(0.64)	1.28(0.49)	1.63(0.15)	1.38(0.26)	2.19(0.01)	1.08(0.79)	1.49(0.18)	1.44(0.22)	1.60(0.13)
	Signs, symptoms, and events p
	Pain (Did not experience)	-	-	-	-	-	-	-	-	-	-	-	-	-	-	-	-	-	-	-	-	-	-	-	-	-	-	-	-	-	-	-	-	-	-	-	-	-	-
	Pain (Experienced)	1.09(0.78)	1.38(0.34)	1.05(0.83)	1.56(0.08)	1.07(0.75)	1.30(0.33)	0.96(0.86)	1.34(0.24)	1.28(0.34)	1.59(0.09)	1.03(0.92)	0.77(0.36)	1.44(0.15)	1.86(0.03)	1.20(0.52)	1.66(0.09)	0.56(0.13)	0.92(0.80)	0.94(0.83)	1.07(0.82)	1.38(0.18)	1.45(0.21)	1.54(0.03)	1.46(0.13)	1.21(0.36)	1.22(0.40)	1.82(0.01)	1.57(0.25)	1.16(0.50)	0.86(0.61)	1.15(0.52)	1.42(0.13)	1.23(0.29)	1.54(0.07)	1.23(0.31)	1.46(0.10)	1.17(0.47)	1.04(0.88)
	Fatigue (Did not experience)	-	-	-	-	-	-	-	-	-	-	-	-	-	-	-	-	-	-	-	-	-	-	-	-	-	-	-	-	-	-	-	-	-	-	-	-	-	-
	Fatigue (Experienced)	1.75(0.06)	1.81(0.06)	1.49(0.06)	1.40(0.12)	1.88(0.00)	1.70(0.01)	1.35(0.16)	1.51(0.05)	1.72(0.03)	1.96(0.01)	0.75(0.23)	0.84(0.48)	1.10(0.68)	1.11(0.68)	0.94(0.81)	0.94(0.82)	1.19(0.61)	1.27(0.41)	1.49(0.10)	1.40(0.17)	1.11(0.61)	0.69(0.12)	1.24(0.21)	1.00(1.00)	0.83(0.29)	0.93(0.71)	0.98(0.90)	1.40(0.27)	1.21(0.30)	1.40(0.18)	0.83(0.35)	0.88(0.50)	1.01(0.96)	0.79(0.23)	1.23(0.25)	0.90(0.57)	1.10(0.61)	0.93(0.74)
	Scoliosis or other bone problems (Did not experience)	-	-	-	-	-	-	-	-	-	-	-	-	-	-	-	-	-	-	-	-	-	-	-	-	-	-	-	-	-	-	-	-	-	-	-	-	-	-
	Scoliosis or other bone problems (Experienced)	1.64(0.10)	2.95(0.00)	1.45(0.07)	1.95(0.00)	1.53(0.02)	2.09(0.00)	1.58(0.02)	1.89(0.00)	1.30(0.27)	1.82(0.01)	1.10(0.67)	1.07(0.75)	2.16(0.00)	2.98(0.00)	1.26(0.33)	1.46(0.11)	1.20(0.55)	0.90(0.67)	1.12(0.61)	1.61(0.03)	1.51(0.02)	1.32(0.21)	1.41(0.03)	1.56(0.01)	1.03(0.87)	1.10(0.57)	1.57(0.00)	1.14(0.56)	1.31(0.09)	1.35(0.14)	1.43(0.05)	1.64(0.01)	1.21(0.22)	1.46(0.02)	1.22(0.22)	1.46(0.02)	1.17(0.34)	1.38(0.09)
	Soft tissue problems or injuries (Did not experience)	-	-	-	-	-	-	-	-	-	-	-	-	-	-	-	-	-	-	-	-	-	-	-	-	-	-	-	-	-	-	-	-	-	-	-	-	-	-
	Soft tissue problems or injuries (Experienced)	1.30(0.39)	1.34(0.34)	1.06(0.78)	0.97(0.88)	1.06(0.78)	0.98(0.91)	1.20(0.37)	0.91(0.63)	1.08(0.76)	1.04(0.88)	0.95(0.82)	0.93(0.75)	0.99(0.98)	0.93(0.77)	0.83(0.45)	0.86(0.54)	1.06(0.86)	0.53(0.02)	1.17(0.48)	1.09(0.70)	0.83(0.33)	0.63(0.04)	0.90(0.51)	1.04(0.83)	0.93(0.64)	0.81(0.25)	0.91(0.53)	0.74(0.22)	1.07(0.70)	1.00(0.99)	1.32(0.14)	1.05(0.77)	0.92(0.58)	0.78(0.15)	0.85(0.33)	0.87(0.45)	0.82(0.24)	0.74(0.13)
	Hypermobility (Did not experience)	-	-	-	-	-	-	-	-	-	-	-	-	-	-	-	-	-	-	-	-	-	-	-	-	-	-	-	-	-	-	-	-	-	-	-	-	-	-
	Hypermobility (Experienced)	2.62(0.03)	2.64(0.03)	0.84(0.43)	0.97(0.89)	0.78(0.24)	0.86(0.50)	0.99(0.95)	1.03(0.89)	1.09(0.76)	0.93(0.81)	1.05(0.85)	1.10(0.70)	0.58(0.03)	0.59(0.04)	0.95(0.85)	0.87(0.62)	0.76(0.39)	1.09(0.73)	1.32(0.23)	1.26(0.31)	0.84(0.38)	1.49(0.09)	0.90(0.58)	0.95(0.81)	0.96(0.80)	0.64(0.02)	1.30(0.11)	1.42(0.16)	1.30(0.15)	1.54(0.06)	0.94(0.78)	0.82(0.32)	1.19(0.32)	0.96(0.82)	0.89(0.53)	0.70(0.07)	1.02(0.90)	1.20(0.40)
	Joint problems (Did not experience)	-	-	-	-	-	-	-	-	-	-	-	-	-	-	-	-	-	-	-	-	-	-	-	-	-	-	-	-	-	-	-	-	-	-	-	-	-	-
	Joint problems (Experienced)	1.07(0.84)	1.15(0.68)	1.11(0.63)	1.39(0.14)	1.09(0.69)	1.38(0.14)	0.91(0.66)	1.09(0.68)	1.22(0.47)	1.61(0.07)	0.79(0.33)	0.95(0.83)	1.43(0.15)	1.48(0.13)	1.15(0.58)	1.06(0.83)	0.70(0.27)	0.82(0.45)	0.85(0.50)	0.83(0.41)	1.29(0.19)	1.51(0.08)	0.87(0.41)	1.09(0.65)	0.82(0.25)	1.63(0.01)	1.04(0.81)	1.01(0.97)	0.65(0.01)	0.89(0.62)	1.20(0.37)	1.89(0.00)	1.01(0.94)	1.33(0.12)	0.97(0.85)	1.49(0.03)	1.01(0.96)	1.67(0.01)
	Hearing problems (Did not experience)	-	-	-	-	-	-	-	-	-	-	-	-	-	-	-	-	-	-	-	-	-	-	-	-	-	-	-	-	-	-	-	-	-	-	-	-	-	-
	Hearing problems (Experienced)	1.21(0.51)	1.02(0.94)	1.02(0.91)	1.01(0.96)	0.88(0.49)	0.80(0.27)	1.16(0.45)	1.36(0.12)	1.20(0.44)	1.44(0.12)	1.20(0.40)	1.23(0.33)	1.58(0.04)	1.70(0.02)	0.75(0.20)	0.79(0.32)	0.79(0.43)	0.57(0.03)	1.06(0.77)	1.08(0.71)	1.31(0.13)	1.29(0.23)	1.34(0.06)	1.39(0.06)	1.17(0.30)	1.34(0.08)	1.04(0.78)	1.23(0.36)	1.00(1.00)	1.19(0.40)	1.49(0.03)	1.17(0.39)	1.22(0.18)	1.23(0.22)	1.13(0.43)	1.21(0.26)	0.90(0.51)	1.19(0.36)
	Eye or vision problems (Did not experience)	-	-	-	-	-	-	-	-	-	-	-	-	-	-	-	-	-	-	-	-	-	-	-	-	-	-	-	-	-	-	-	-	-	-	-	-	-	-
	Eye or vision problems (Experienced)	0.71(0.27)	0.85(0.61)	0.61(0.02)	0.82(0.34)	0.88(0.54)	1.01(0.96)	0.73(0.16)	0.82(0.34)	0.95(0.84)	1.02(0.95)	1.46(0.10)	1.30(0.25)	0.88(0.59)	1.03(0.92)	0.80(0.38)	0.94(0.81)	0.99(0.98)	1.41(0.20)	0.81(0.37)	0.92(0.72)	0.92(0.69)	0.96(0.85)	1.11(0.53)	1.00(0.99)	1.32(0.10)	1.49(0.03)	1.33(0.07)	1.33(0.22)	1.61(0.01)	1.90(0.00)	0.98(0.93)	1.18(0.40)	0.92(0.62)	1.46(0.03)	1.04(0.81)	1.35(0.10)	1.19(0.33)	1.69(0.01)
	Dental problems (Did not experience)	-	-	-	-	-	-	-	-	-	-	-	-	-	-	-	-	-	-	-	-	-	-	-	-	-	-	-	-	-	-	-	-	-	-	-	-	-	-
	Dental problems (Experienced)	1.19(0.55)	1.31(0.36)	1.02(0.92)	1.07(0.71)	0.98(0.91)	1.12(0.56)	0.95(0.79)	1.11(0.59)	1.13(0.58)	1.18(0.48)	1.02(0.93)	1.18(0.42)	1.46(0.09)	1.69(0.02)	1.56(0.06)	1.77(0.02)	0.73(0.30)	1.37(0.20)	0.82(0.34)	1.01(0.94)	0.96(0.81)	1.52(0.04)	1.46(0.01)	1.65(0.00)	1.18(0.27)	1.49(0.01)	1.03(0.82)	1.33(0.20)	1.27(0.12)	0.92(0.66)	1.20(0.32)	1.41(0.05)	1.00(0.98)	1.15(0.37)	1.33(0.07)	1.43(0.03)	1.05(0.77)	1.26(0.21)
	Lung or breathing problems (Did not experience)	-	-	-	-	-	-	-	-	-	-	-	-	-	-	-	-	-	-	-	-	-	-	-	-	-	-	-	-	-	-	-	-	-	-	-	-	-	-
	Lung or breathing problems (Experienced)	0.70(0.35)	0.64(0.25)	0.85(0.55)	0.81(0.44)	1.70(0.05)	1.34(0.29)	1.10(0.74)	1.17(0.57)	0.88(0.70)	1.02(0.96)	1.45(0.18)	1.24(0.40)	1.07(0.83)	1.21(0.56)	0.85(0.60)	0.83(0.53)	1.20(0.68)	1.19(0.64)	1.11(0.72)	0.59(0.08)	1.22(0.42)	0.81(0.46)	0.94(0.76)	1.01(0.97)	1.19(0.41)	1.02(0.93)	0.85(0.38)	1.06(0.83)	0.95(0.82)	0.63(0.07)	0.88(0.61)	0.86(0.51)	1.05(0.81)	0.79(0.27)	0.94(0.76)	0.62(0.03)	1.01(0.97)	0.83(0.44)
	Stomach and bowel problems (Did not experience)	-	-	-	-	-	-	-	-	-	-	-	-	-	-	-	-	-	-	-	-	-	-	-	-	-	-	-	-	-	-	-	-	-	-	-	-	-	-
	Stomach and bowel problems (Experienced)	1.61(0.17)	1.95(0.06)	1.37(0.16)	1.51(0.07)	1.29(0.22)	1.34(0.17)	1.65(0.03)	1.42(0.11)	1.10(0.71)	1.10(0.71)	1.62(0.04)	1.95(0.00)	1.17(0.52)	1.15(0.59)	0.90(0.69)	1.12(0.66)	1.82(0.06)	1.67(0.06)	0.67(0.08)	0.99(0.96)	1.02(0.92)	1.82(0.01)	1.08(0.66)	1.37(0.09)	1.09(0.60)	1.26(0.20)	1.20(0.23)	1.18(0.48)	1.38(0.06)	1.23(0.33)	0.74(0.13)	1.00(0.98)	1.03(0.85)	1.16(0.40)	0.94(0.75)	1.22(0.28)	1.25(0.20)	1.10(0.64)
	Kidney and bladder problems (Did not experience)	-	-	-	-	-	-	-	-	-	-	-	-	-	-	-	-	-	-	-	-	-	-	-	-	-	-	-	-	-	-	-	-	-	-	-	-	-	-
	Kidney and bladder problems (Experienced)	0.95(0.91)	1.24(0.64)	0.83(0.56)	1.17(0.62)	0.46(0.01)	0.80(0.43)	0.52(0.03)	0.88(0.66)	0.64(0.19)	0.65(0.19)	0.81(0.54)	1.05(0.88)	0.86(0.67)	1.28(0.48)	1.57(0.23)	1.66(0.17)	1.10(0.83)	1.01(0.98)	0.90(0.75)	1.26(0.45)	0.99(0.98)	1.35(0.33)	1.60(0.06)	1.84(0.02)	1.28(0.31)	1.71(0.03)	1.03(0.88)	1.28(0.38)	0.95(0.82)	1.35(0.28)	1.27(0.40)	1.16(0.58)	1.03(0.89)	1.52(0.08)	1.24(0.39)	1.32(0.27)	1.00(1.00)	1.49(0.13)
	High blood pressure (Did not experience)	-	-	-	-	-	-	-	-	-	-	-	-	-	-	-	-	-	-	-	-	-	-	-	-	-	-	-	-	-	-	-	-	-	-	-	-	-	-
	High blood pressure (Experienced)	0.98(0.95)	1.11(0.76)	1.37(0.22)	1.09(0.74)	1.00(0.99)	0.89(0.64)	0.98(0.94)	0.93(0.76)	1.02(0.94)	1.08(0.79)	1.05(0.87)	0.94(0.82)	1.19(0.53)	1.07(0.82)	1.72(0.08)	1.61(0.13)	0.28(0.01)	0.34(0.00)	0.91(0.72)	0.99(0.95)	1.07(0.77)	1.13(0.64)	0.87(0.45)	0.72(0.12)	1.15(0.44)	0.92(0.70)	0.81(0.23)	0.68(0.15)	0.92(0.67)	0.79(0.33)	1.06(0.81)	1.00(0.98)	1.00(0.98)	0.83(0.35)	0.77(0.18)	0.67(0.05)	1.03(0.87)	0.75(0.20)
	Heart problems (Did not experience)	-	-	-	-	-	-	-	-	-	-	-	-	-	-	-	-	-	-	-	-	-	-	-	-	-	-	-	-	-	-	-	-	-	-	-	-	-	-
	Heart problems (Experienced)	1.66(0.39)	1.96(0.26)	1.07(0.84)	1.19(0.61)	1.02(0.94)	1.70(0.10)	0.97(0.93)	1.17(0.61)	0.76(0.47)	0.68(0.29)	0.70(0.29)	0.61(0.13)	0.94(0.87)	1.39(0.39)	0.50(0.04)	0.56(0.08)	0.99(0.99)	0.74(0.44)	1.00(0.99)	1.02(0.95)	0.92(0.75)	0.63(0.17)	1.21(0.44)	1.10(0.71)	0.86(0.54)	0.95(0.84)	1.00(0.99)	1.66(0.08)	0.90(0.66)	0.65(0.16)	1.20(0.54)	1.17(0.60)	0.85(0.48)	1.05(0.85)	1.45(0.16)	1.47(0.16)	0.98(0.93)	0.81(0.46)
	Sexual problems (Did not experience)	-	-	-	-	-	-	-	-	-	-	-	-	-	-	-	-	-	-	-	-	-	-	-	-	-	-	-	-	-	-	-	-	-	-	-	-	-	-
	Sexual problems (Experienced)	1.17(0.80)	1.41(0.60)	1.13(0.75)	1.35(0.42)	1.51(0.24)	1.45(0.29)	0.85(0.64)	1.05(0.88)	1.10(0.84)	1.48(0.41)	0.75(0.46)	1.44(0.25)	1.24(0.62)	1.38(0.47)	0.81(0.61)	0.95(0.90)	0.40(0.16)	1.04(0.92)	0.87(0.70)	1.27(0.48)	0.81(0.50)	1.18(0.61)	1.02(0.94)	1.25(0.42)	0.90(0.66)	0.74(0.25)	0.97(0.88)	1.17(0.60)	2.03(0.01)	3.23(0.00)	1.35(0.34)	0.97(0.92)	0.83(0.44)	0.78(0.35)	0.61(0.06)	0.90(0.67)	1.24(0.41)	1.01(0.98)
	Sleep disturbance (Did not experience)	-	-	-	-	-	-	-	-	-	-	-	-	-	-	-	-	-	-	-	-	-	-	-	-	-	-	-	-	-	-	-	-	-	-	-	-	-	-
	Sleep disturbance (Experienced)	0.74(0.31)	0.99(0.96)	1.05(0.83)	1.37(0.12)	0.86(0.45)	1.16(0.45)	0.98(0.90)	1.04(0.84)	0.88(0.59)	1.20(0.44)	1.90(0.00)	1.09(0.71)	1.09(0.70)	1.42(0.14)	1.14(0.60)	1.24(0.38)	1.23(0.52)	1.11(0.70)	1.74(0.02)	1.68(0.02)	1.13(0.50)	1.64(0.03)	1.05(0.78)	1.47(0.03)	0.91(0.58)	1.37(0.07)	1.20(0.22)	2.00(0.00)	1.18(0.31)	1.83(0.00)	0.65(0.02)	1.09(0.63)	0.96(0.78)	1.49(0.02)	1.13(0.46)	1.47(0.03)	0.83(0.29)	1.04(0.86)
	Mental health problems (Did not experience)	-	-	-	-	-	-	-	-	-	-	-	-	-	-	-	-	-	-	-	-	-	-	-	-	-	-	-	-	-	-	-	-	-	-	-	-	-	-
	Mental health problems (Experienced)	1.76(0.10)	3.79(0.00)	1.26(0.28)	1.85(0.00)	1.36(0.12)	2.27(0.00)	1.10(0.67)	1.53(0.04)	1.49(0.12)	1.67(0.04)	0.74(0.18)	1.41(0.12)	1.22(0.42)	1.74(0.03)	1.49(0.12)	1.94(0.01)	1.14(0.67)	1.76(0.03)	0.68(0.10)	1.05(0.84)	1.22(0.29)	1.46(0.09)	1.33(0.09)	1.84(0.00)	1.58(0.01)	1.55(0.01)	2.29(0.00)	2.53(0.00)	1.90(0.00)	3.17(0.00)	1.93(0.00)	1.92(0.00)	1.73(0.00)	1.60(0.01)	1.60(0.01)	1.83(0.00)	1.41(0.05)	1.47(0.05)
	Basilar invagination (Did not experience)	-	-	-	-	-	-	-	-	-	-	-	-	-	-	-	-	-	-	-	-	-	-	-	-	-	-	-	-	-	-	-	-	-	-	-	-	-	-
	Basilar invagination (Experienced)	0.95(0.93)	1.04(0.95)	1.10(0.80)	1.15(0.71)	0.60(0.10)	0.64(0.16)	0.69(0.29)	0.67(0.22)	0.41(0.02)	0.41(0.01)	0.72(0.40)	1.00(0.99)	0.71(0.38)	0.78(0.52)	0.52(0.07)	0.56(0.10)	0.84(0.75)	0.69(0.41)	2.08(0.04)	1.44(0.31)	1.11(0.74)	0.83(0.61)	1.34(0.29)	1.14(0.66)	0.73(0.24)	0.75(0.27)	0.83(0.40)	0.82(0.53)	0.85(0.55)	0.93(0.82)	0.88(0.69)	0.88(0.67)	1.22(0.44)	0.92(0.77)	1.28(0.39)	1.13(0.67)	1.55(0.11)	1.63(0.11)
	Fertility/reproductive problems (Did not experience)	-	-	-	-	-	-	-	-	-	-	-	-	-	-	-	-	-	-	-	-	-	-	-	-	-	-	-	-	-	-	-	-	-	-	-	-	-	-
	Fertility/reproductive problems (Experienced)	0.86(0.89)	0.96(0.97)	6.05(0.09)	4.63(0.15)	1.68(0.33)	1.12(0.84)	3.55(0.11)	2.89(0.18)	1.30(0.75)	1.32(0.73)	2.30(0.12)	3.06(0.03)	-	-	-	-	-	-	-	-	2.10(0.16)	4.10(0.01)	0.86(0.78)	1.92(0.22)	1.66(0.40)	4.84(0.00)	1.98(0.12)	3.24(0.04)	1.46(0.40)	2.22(0.16)	-	-	1.87(0.27)	3.14(0.04)	0.77(0.60)	1.03(0.95)	4.04(0.04)	5.13(0.02)
	Problems with chewing, swallowing and speaking (Did not experience)	-	-	-	-	-	-	-	-	-	-	-	-	-	-	-	-	-	-	-	-	-	-	-	-	-	-	-	-	-	-	-	-	-	-	-	-	-	-
	Problems with chewing, swallowing and speaking (Experienced)	1.96(0.34)	1.69(0.46)	1.03(0.95)	1.16(0.74)	1.42(0.39)	1.17(0.71)	2.18(0.14)	2.32(0.10)	1.43(0.50)	1.67(0.32)	0.33(0.04)	0.71(0.39)	1.68(0.33)	1.61(0.38)	0.77(0.58)	0.83(0.68)	0.74(0.66)	0.81(0.70)	0.89(0.81)	1.84(0.15)	0.99(0.98)	2.12(0.08)	0.63(0.20)	1.27(0.49)	1.15(0.68)	1.36(0.36)	1.25(0.44)	2.09(0.04)	0.75(0.37)	0.74(0.43)	1.05(0.91)	1.61(0.22)	2.20(0.02)	2.22(0.03)	1.74(0.14)	2.14(0.05)	1.06(0.86)	1.04(0.92)
	Obesity/overweight (Did not experience)	-	-	-	-	-	-	-	-	-	-	-	-	-	-	-	-	-	-	-	-	-	-	-	-	-	-	-	-	-	-	-	-	-	-	-	-	-	-
	Obesity/overweight (Experienced)	0.66(0.16)	0.75(0.35)	0.83(0.36)	1.07(0.76)	0.78(0.21)	0.94(0.77)	0.70(0.08)	0.90(0.61)	0.98(0.94)	1.37(0.21)	0.69(0.10)	0.88(0.56)	1.42(0.16)	1.56(0.08)	0.84(0.49)	1.19(0.47)	1.13(0.71)	1.09(0.75)	1.18(0.46)	1.22(0.37)	1.16(0.43)	1.80(0.01)	1.45(0.02)	1.60(0.01)	0.94(0.69)	1.17(0.38)	1.01(0.96)	1.37(0.17)	1.17(0.35)	1.65(0.02)	1.06(0.77)	1.16(0.42)	1.06(0.70)	1.20(0.28)	1.21(0.25)	1.28(0.16)	1.16(0.40)	1.10(0.62)
	Low/underweight (Did not experience)	-	-	-	-	-	-	-	-	-	-	-	-	-	-	-	-	-	-	-	-	-	-	-	-	-	-	-	-	-	-	-	-	-	-	-	-	-	-
	Low/underweight (Experienced)	0.39(0.19)	0.65(0.54)	0.39(0.04)	0.64(0.31)	0.50(0.12)	0.69(0.40)	0.70(0.47)	0.62(0.32)	0.29(0.01)	0.35(0.02)	1.48(0.42)	1.13(0.80)	0.44(0.10)	0.53(0.20)	0.70(0.54)	1.09(0.88)	1.08(0.92)	1.40(0.57)	1.76(0.33)	0.95(0.93)	0.70(0.48)	0.63(0.43)	1.18(0.69)	0.83(0.69)	0.73(0.46)	0.69(0.40)	0.73(0.42)	0.59(0.35)	0.52(0.11)	0.61(0.31)	0.73(0.50)	0.97(0.95)	1.02(0.96)	0.85(0.71)	1.00(0.99)	0.94(0.88)	0.90(0.79)	1.13(0.79)
	Table showing results from multinomial logistic regression. Each type of worry/concern was run as a separate model with all of the independent variables. Certain independent variables were removed from certain models, represented by blanks (-). Please see Appendix Table 1 for a more detailed explanation of the independent and dependent variables. Abbreviations: OI, osteogenesis imperfecta Footnot…
